# Supplementary material for: Evolutionary and biomedical insights from a marmoset diploid genome assembly
Source: Nature. 2021 Apr 28;594(7862):227–33. doi: 10.1038/s41586-021-03535-x (PMC8189906; doi:10.1038/s41586-021-03535-x)
Supplement: Supplementary file 3 — This file contains Supplementary Tables 1-39 – see Supplementary Information document for full descriptions. [file 41586_2021_3535_MOESM3_ESM.xlsx]

## Sheet: ST_1
Supplementary Table 1. Sample metadata.
BioSample ID	Organism (Latin species name)	Common name	Sample Name (ID)	Isolate	Age at tissue collection.	Sex (M, F, or UN)	Tissue	Provider (institution)	Collection date (Month/Day/Year)	Storage condition	Treatment
SAMN12368443	Callithrix jacchus	Common marmoset	son of trio	mCalJac1	3 months	M	Muscle	Rockefeller University	2018-06-12	flash frozen in liquid N, held at -80C	none
SAMN12368447	Callithrix jacchus	Common marmoset	mother of trio	mCalJac2	3 years 10 months	F	Blood	Rockefeller University	2018-11-15	EDTA vials, held at -80C	none
SAMN12368446	Callithrix jacchus	Common marmoset	father of trio	mCalJac3	3 years 7 months	M	Blood	Rockefeller University	2018-08-01	EDTA vials, held at -80C	none
SAMN14270729	Callithrix jacchus	Common marmoset	brother of trio	mCalJac4	1.5 years	M	16 tissues (including brain, muscle, blood, eye, lung, testes, kidney)	Rockefeller University	2019-09-10	Flash frozen in liquid N or powdered dryice and held at -80C	none

## Sheet: ST_2
Supplementary Table 2. List of tools used in the trio-phased assembly process, actual versions used, and availability.
VGP assembly pipeline	1.6	https://github.com/VGP/vgp-assembly
Tool	Version used	Links	DOI
Canu	v1.8 +287	https://github.com/marbl/canu	10.1101/gr.215087.116
		https://github.com/VGP/vgp-assembly/tree/master/pipeline/triocanu	10.1038/nbt.4277
mitoVGP	2.2	https://github.com/VGP/vgp-assembly/tree/master/mitoVGP	10.1101/2020.06.30.177956
purge_dups	1.0.0	https://github.com/dfguan/purge_dups	10.1093/bioinformatics/btaa025
		https://github.com/VGP/vgp-assembly/tree/master/pipeline/purge_dups
Scaff 10x	4.1.0	https://github.com/wtsi-hpag/Scaff10X	NA
Bionano solve	solve3.2.1_04122018	https://bionanogenomics.com/support/software-downloads/	10.1038/nbt.2303
		https://github.com/VGP/vgp-assembly/tree/master/pipeline/bionano
Salsa2 HiC	Salsa 2.2	https://github.com/ArimaGenomics/mapping_pipeline	10.1371/journal.pcbi.1007273
		https://github.com/VGP/vgp-assembly/tree/master/pipeline/salsa
Arrow polishing + gap filling	smrtlink_6.0.0.47841	https://www.pacb.com/support/software-downloads/	NA
Longranger Align	2.2.2	https://support.10xgenomics.com/genome-exome/software/pipelines/latest/advanced/other-pipelines	10.1101/gr.191189.115
		https://github.com/VGP/vgp-assembly/tree/master/pipeline/longranger
Freebayes	1.3.1	https://github.com/VGP/vgp-assembly/tree/master/pipeline/freebayes-polish	arXiv:1207.3907

## Sheet: ST_3
Supplementary Table 3. Additional functional and analytic tools used during assembly.
Tool	Links	DOI
Mashmap	https://github.com/marbl/MashMap	10.1093/bioinformatics/bty597
	https://mash.readthedocs.io/en/latest/
proc10xG	https://github.com/ucdavis-bioinformatics/proc10xG	NA
Meryl	https://github.com/marbl/meryl	NA
GenomeScope	https://github.com/schatzlab/genomescope	10.1093/bioinformatics/btx153
Merqury	https://github.com/marbl/merqury	10.1101/2020.03.15.992941
gEVAL	https://geval.sanger.ac.uk/index.html	10.1093/bioinformatics/btw159
BUSCO	https://busco.ezlab.org/	10.1093/bioinformatics/btv351
minimap2	https://github.com/lh3/minimap2	10.1093/bioinformatics/bty191
biobambam2	https://gitlab.com/german.tischler/biobambam2	10.1186/1751-0473-9-13
pbbamify	https://github.com/PacificBiosciences/pbbam	NA
freebayes	https://github.com/freebayes/freebayes	arXiv:1207.3907
BCFtools	https://github.com/samtools/bcftools	10.1093/bioinformatics/btr509

## Sheet: ST_4
Supplementary Table 4. Completeness of marmoset assembly analyzed by correlation of assembled maternal and paternal chromosome lengths to size estimations of five published marmoset karyotypes															1	Marrow Chimerism in Marmosets
chromosome	karyotype estimate length (Mb)	maternal		paternal		difference										1	218.137		255.209	232.008		232.008	255.209	243.608		256.316	232.965		232.965	256.316	244.641		254.526	231.542		231.542	254.526	243.034
		scaffold	length	scaffold	length			correlation								2	202.578		226.669	211.113		211.113	226.669	218.891		227.993	211.433		211.433	227.993	219.713		226.419	211.187		211.187	226.419	218.803
1	231.497	Super_scaffold_mat_1	218136636	Super_scaffold_pat_1	216975769	1160867		0.999929								3	190.698		219.98	209.307		209.307	219.98	214.643		220.445	210.437		210.437	220.445	215.441		219.006	209.665		209.665	219.006	214.335
2	211.387	Super_scaffold_mat_2	202578118	Super_scaffold_pat_2	202808461	-230343										4	172.747		180.191	182.813		180.191	182.813	181.502		177.999	181.591		177.999	181.591	179.795		181.659	183.127		181.659	183.127	182.393
3	197.07	Super_scaffold_mat_3	190697899	Super_scaffold_pat_3	189455076	1242823		sum maternal								5	162.397		149.573	150.967		149.573	150.967	150.27		148.406	149.976		148.406	149.976	149.191		151.103	151.983		151.103	151.983	151.543
4	192.494	Super_scaffold_mat_6	172746528	Super_scaffold_pat_4	173414057	-667529		autosomes	sex	remaining	all					6	160.117		161.672	143.298		143.298	161.672	152.485		162.131	142.754		142.754	162.131	152.442		161.256	144.295		144.295	161.256	152.775
5	173.546	Super_scaffold_mat_4	162396698	Super_scaffold_pat_5	161716902	679796		2648960657	49945647	112245536	2811151840					7	155.929		165.82	145.689		145.689	165.82	155.755		165.927	145.242		145.242	165.927	155.584		165.298	145.32		145.32	165.298	155.309
6	179.703	Super_scaffold_mat_8	160117071	Super_scaffold_pat_9	159674559	442512										8	126.464		130.768	137.724		130.768	137.724	134.246		129.446	137.671		129.446	137.671	133.559		132.277	137.428		132.277	137.428	134.852
7	165.127	Super_scaffold_mat_5	155929068	Super_scaffold_pat_6	156129252	-200184		sum paternal								9	132.708		135.564	143.034		135.564	143.034	139.299		135.24	143.053		135.24	143.053	139.147		135.572	142.879		135.572	142.879	139.226
8	142.59	Super_scaffold_mat_10	126463888	Super_scaffold_pat_11	126104592	359296		autosomes	sex	remaining	all					10	136.907		125.434	139.447		125.434	139.447	132.44		125.616	139.512		125.616	139.512	132.564		125.402	139.511		125.402	139.511	132.457
9	133.413	Super_scaffold_mat_7	132708205	Super_scaffold_pat_8	132900640	-192435		2652950137	5064689	24301587	2682316413					11	127.657		120.932	127.697		120.932	127.697	124.314		120.609	127.614		120.609	127.614	124.112		121.402	127.332		121.402	127.332	124.367
10	146.059	Super_scaffold_mat_12	136907500	Super_scaffold_pat_14	136971485	-63985										12	123.635		107.495	123.359		107.495	123.359	115.427		106.418	123.609		106.418	123.609	115.013		108.295	123.443		108.295	123.443	115.869
11	141.802	Super_scaffold_mat_9	127657425	Super_scaffold_pat_10	128529401	-871976										13	117.27		131.037	132.026		131.037	132.026	131.531		131.343	132.415		131.343	132.415	131.879		130.525	131.929		130.525	131.929	131.227
12	134.244	Super_scaffold_mat_15	123634551	Super_scaffold_pat_16	123697827	-63276										14	111.187		111.955	122.93		111.955	122.93	117.442		111.959	123.062		111.959	123.062	117.51		111.092	122.207		111.092	122.207	116.65
13	130.637	Super_scaffold_mat_11	117270460	Super_scaffold_pat_12	117638787	-368327										15	98.6636		109.422	118.313		109.422	118.313	113.868		109.672	118.477		109.672	118.477	114.075		109.075	118.155		109.075	118.155	113.615
14	124.523	Super_scaffold_mat_13	111187266	Super_scaffold_pat_13	112969529	-1782263										16	97.9434		97.87	131.762		97.87	131.762	114.816		98.234	132.141		98.234	132.141	115.188		97.761	131.457		97.761	131.457	114.609
15	109.44	Super_scaffold_mat_14	98663648	Super_scaffold_pat_15	98621277	42371										17	73.7556		102.969	109.671		102.969	109.671	106.32		102.962	109.912		102.962	109.912	106.437		103.041	109.572		103.041	109.572	106.306
16	108.587	Super_scaffold_mat_16	97943357	Super_scaffold_pat_17	98110366	-167009										18	45.7411		66.209	54.654		54.654	66.209	60.4315		66.472	54.773		54.773	66.472	60.6225		66.375	54.778		54.778	66.375	60.5765
17	84.6565	Super_scaffold_mat_17	73755649	Super_scaffold_pat_18	74700100	-944451										19	49.6435		67.201	51.686		51.686	67.201	59.4435		67.497	51.913		51.913	67.497	59.705		66.931	51.857		51.857	66.931	59.394
18	61.1695	Super_scaffold_mat_23	45741110	Super_scaffold_pat_22	47063576	-1322466										20	44.277		62.7	65.514		62.7	65.514	64.107		62.846	64.201		62.846	64.201	63.5235		62.59	66.111		62.59	66.111	64.3505
19	67.021	Super_scaffold_mat_21	49643538	Super_scaffold_pat_20	50540917	-897379										21	50.5594		66.713	60.896		60.896	66.713	63.8045		66.972	61.033		61.033	66.972	64.0025		66.632	60.863		60.863	66.632	63.7475
20	63.7805	Super_scaffold_mat_22	44277039	Super_scaffold_pat_23	44412365	-135326										22	49.9456		54.883	60.715		54.883	60.715	57.799		55.281	60.685		55.281	60.685	57.983		55.119	60.749		55.119	60.749	57.934
21	59.5475	Super_scaffold_mat_19	50559356	Super_scaffold_pat_19	50614742	-55386										X	146.897		194.94	191.05		191.05	194.94	192.995		195.715	191.541		191.541	195.715	193.628		193.837	189.977		189.977	193.837	191.907
22	40.3265	Super_scaffold_mat_20	49945647	Super_scaffold_pat_21	49900457	45190										Y	5.06469		23.374	22.907		22.907	23.374	23.1405		23.044	22.553		22.553	23.044	22.7985		23.674	23.203		23.203	23.674	23.4385
X	149.628	Super_scaffold_mat_18	146897247	NA	NA
Y	20.3275	NA	NA	CM021938.1_decollapsed	4974773
		mat_scaffold_41_arrow_ctg1	790749	CM021938.1.sda_group.0_asm.canu_uid.1	51736															corr_hap		corr_min	cor_max	cor_avg			corr_hap		corr_min	cor_max	cor_avg			corr_hap		corr_min	cor_max	cor_avg
		mat_scaffold_43_arrow_ctg1	624366	CM021938.1.sda_group.1_asm.canu_uid.2	85974															0.974724		0.966304	0.971097	0.97105			0.973717		0.964745	0.970047	0.969786			0.975767		0.967719	0.971919	0.972181
		mat_scaffold_45_arrow_ctg1	566781	CM021938.1.sda_group.2_asm.canu_uid.3	50700										best correlation
		mat_scaffold_46_arrow_ctg1	559775	CM021938.1.sda_group.3_asm.canu_uid.4	75193										corr_hap	corr_min	cor_max	cor_avg
		mat_scaffold_50_arrow_ctg1	411767	CM021938.1.sda_group.4_asm.canu_uid.5	103622										0.975767	0.967719	0.971919	0.972181
		mat_scaffold_52_arrow_ctg1	381114	CM021938.1.sda_group.5_asm.canu_uid.6	80566
		mat_scaffold_53_arrow_ctg1	365889	CM021938.1.sda_group.7_asm.canu_uid.8	49562
		mat_scaffold_54_arrow_ctg1	356096	CM021938.1.sda_group.8_asm.canu_uid.9	28394
		mat_scaffold_55_arrow_ctg1	348538	CM021938.1.sda_group.8_asm.canu_uid.10	43267										2	NOR DISTRIBUTION AND SATELLITE ASSOCIATIONS IN CALLITHRIX ]ACCHUS
		mat_scaffold_56_arrow_ctg1	330649	CM021938.1.sda_group.9_asm.canu_uid.11	50274														threshold							fill
		mat_scaffold_57_arrow_ctg1	319211	CM021938.1.sda_group.10_asm.canu_uid.12	35024														hap_1	hap_2		min	max	avg		hap_1	hap_2		min	max	avg
		mat_scaffold_58_arrow_ctg1	269655	CM021938.1.sda_group.11_asm.canu_uid.13	34949											1	218.137		248.103	235.286		235.286	248.103	241.695		236.326	221.581		221.581	236.326	228.953
		mat_scaffold_59_arrow_ctg1	268708	CM021938.1.sda_group.12_asm.canu_uid.14	32161											2	202.578		205.718	216.963		205.718	216.963	211.34		225.649	234.982		225.649	234.982	230.315
		mat_scaffold_62_arrow_ctg1	219079	CM021938.1.sda_group.12_asm.canu_uid.15	19927											3	190.698		196.547	199.016		196.547	199.016	197.781		190.375	193.654		190.375	193.654	192.014
		mat_scaffold_63_arrow_ctg1	193023	CM021938.1.sda_group.12_asm.canu_uid.16	43511											4	172.747		195.738	193.571		193.571	195.738	194.655		203.997	187.843		187.843	203.997	195.92
		mat_scaffold_64_arrow_ctg1	182655	CM021938.1.sda_group.14_asm.canu_uid.18	35331											5	162.397		184.712	175.557		175.557	184.712	180.135		175.951	175.243		175.243	175.951	175.597
		mat_scaffold_65_arrow_ctg1	177798	CM021938.1.sda_group.15_asm.canu_uid.19	104100											6	160.117		160.097	173.399		160.097	173.399	166.748		183.743	188.021		183.743	188.021	185.882
		mat_scaffold_66_arrow_ctg1	177329	CM021938.1.sda_group.16_asm.canu_uid.20	104301											7	155.929		167.852	168.912		167.852	168.912	168.382		162.537	182.329		162.537	182.329	172.433
		mat_scaffold_67_arrow_ctg1	174464	CM021938.1.sda_group.16_asm.canu_uid.21	35322											8	126.464		150.79	150.316		150.316	150.79	150.553		159.117	156.803		156.803	159.117	157.96
		mat_scaffold_68_arrow_ctg1	170365	CM021938.1.sda_group.17_asm.canu_uid.22	62010											9	132.708		149.527	131.89		131.89	149.527	140.708		151.444	139.756		139.756	151.444	145.6
		mat_scaffold_70_arrow_ctg1	161008	CM021938.1.sda_group.18_asm.canu_uid.23	39618											10	136.907		138.382	132.438		132.438	138.382	135.41		149.957	141.179		141.179	149.957	145.568
		mat_scaffold_72_arrow_ctg1	156939	CM021938.1.sda_group.20_asm.canu_uid.25	46089											11	127.657		135.853	123.739		123.739	135.853	129.796		128.781	132.967		128.781	132.967	130.874
		mat_scaffold_73_arrow_ctg1	155313	CM021938.1.sda_group.21_asm.canu_uid.26	51779											12	123.635		115.015	133.363		115.015	133.363	124.189		106.772	130.002		106.772	130.002	118.387
		mat_scaffold_75_arrow_ctg1	151543	CM021938.1.sda_group.22_asm.canu_uid.27	27523											13	117.27		118.555	120.04		118.555	120.04	119.297		114.624	109.279		109.279	114.624	111.951
		mat_scaffold_76_arrow_ctg1	148195	CM021938.1.sda_group.23_asm.canu_uid.28	50261											14	111.187		110.935	119.39		110.935	119.39	115.162		106.534	112.125		106.534	112.125	109.329
		mat_scaffold_77_arrow_ctg1	147351	CM021938.1.sda_group.25_asm.canu_uid.30	62023											15	98.6636		104.259	115.554		104.259	115.554	109.906		100.437	109.279		100.437	109.279	104.858
		mat_scaffold_78_arrow_ctg1	144039	CM021938.1.sda_group.26_asm.canu_uid.31	22585											16	97.9434		112.452	108.053		108.053	112.452	110.252		109.746	106.166		106.166	109.746	107.956
		mat_scaffold_79_arrow_ctg1	136910	CM021938.1.sda_group.28_asm.canu_uid.33	74210											17	73.7556		101.763	94.114		94.114	101.763	97.9385		96.035	91.491		91.491	96.035	93.763
		mat_scaffold_80_arrow_ctg1	135382	CM021938.1.sda_group.30_asm.canu_uid.35	34617											18	45.7411		64.032	56.201		56.201	64.032	60.1165		72.748	58.078		58.078	72.748	65.413
		mat_scaffold_81_arrow_ctg1	133043	CM021938.1.sda_group.30_asm.canu_uid.36	37522											19	49.6435		69.124	65.859		65.859	69.124	67.4915		67.246	62.94		62.94	67.246	65.093
		mat_scaffold_82_arrow_ctg1	132850	CM021938.1.sda_group.32_asm.canu_uid.38	31730											20	44.277		56.31	61.681		56.31	61.681	58.9955		52.018	57.604		52.018	57.604	54.811
		mat_scaffold_83_arrow_ctg1	130732	CM021938.1.sda_group.33_asm.canu_uid.40	48205											21	50.5594		61.773	62.503		61.773	62.503	62.138		56.003	55.114		55.114	56.003	55.5585
		mat_scaffold_84_arrow_ctg1	129681	CM021938.1.sda_group.34_asm.canu_uid.41	83703											22	49.9456		50.679	57.743		50.679	57.743	54.211		55.973	60.094		55.973	60.094	58.0335
		mat_scaffold_85_arrow_ctg1	129327	CM021938.1.sda_group.35_asm.canu_uid.42	46310											X	146.897		149.408	151.754		149.408	151.754	150.581		141.57	141.12		141.12	141.57	141.345
		mat_scaffold_86_arrow_ctg1	127756	CM021938.1.sda_group.37_asm.canu_uid.44	26569											Y	5.06469		20.872	21.2		20.872	21.2	21.036		20.997	20.931		20.931	20.997	20.964
		mat_scaffold_87_arrow_ctg1	127297	CM021938.1.sda_group.37_asm.canu_uid.45	34839
		mat_scaffold_88_arrow_ctg1	126995	CM021938.1.sda_group.38_asm.canu_uid.46	49900
		mat_scaffold_90_arrow_ctg1	125713	CM021938.1.sda_group.39_asm.canu_uid.47	28331															corr_hap		corr_min	cor_max	cor_avg			corr_hap		corr_min	cor_max	cor_avg
		mat_scaffold_93_arrow_ctg1	116116	CM021938.1.sda_group.41_asm.canu_uid.49	58586										best correlation					0.987525		0.987446	0.991156	0.990395			0.985589		0.98178	0.982563	0.983517
		mat_scaffold_94_arrow_ctg1	114647	CM021938.1.sda_group.43_asm.canu_uid.51	32977										corr_hap	corr_min	cor_max	cor_avg
		mat_scaffold_95_arrow_ctg1	113915	CM021938.1.sda_group.44_asm.canu_uid.52	35910										0.987525	0.987446	0.991156	0.990395
		mat_scaffold_97_arrow_ctg1	113298	CM021938.1.sda_group.45_asm.canu_uid.53	40190
		mat_scaffold_96_arrow_ctg1	113165	CM021938.1.sda_group.46_asm.canu_uid.54	36304
		mat_scaffold_98_arrow_ctg1	112483	CM021938.1.sda_group.46_asm.canu_uid.55	42403
		mat_scaffold_100_arrow_ctg1	110366	JAALXP010000024.1	15078										3	Homologies between Human and Marmoset (Callithrix jacchus) Chromosomes Revealed by Comparative Chromosome Painting
		mat_scaffold_99_arrow_ctg1	110339	JAALXP010000025.1	14874														gray image							threshold							fill
		mat_scaffold_101_arrow_ctg1	106946	JAALXP010000026.1	14285														hap_1	hap_2		min	max	avg		hap_1	hap_2		min	max	avg		hap_1	hap_2		min	max	avg
		mat_scaffold_102_arrow_ctg1	105576	JAALXP010000027.1_decollapsed	36478											1	218.137		237.288	227.263		227.263	237.288	232.275		235.578	225.242		225.242	235.578	230.41		228.939	234.055		228.939	234.055	231.497
		mat_scaffold_104_arrow_ctg1	103772	JAALXP010000028.1	12905											2	202.578		215.509	208.791		208.791	215.509	212.15		213.098	207.027		207.027	213.098	210.062		206.613	216.162		206.613	216.162	211.387
		mat_scaffold_105_arrow_ctg1	103424	JAALXP010000029.1	12827											3	190.698		200.06	192.986		192.986	200.06	196.523		196.677	195.298		195.298	196.677	195.988		190.608	203.531		190.608	203.531	197.07
		mat_scaffold_106_arrow_ctg1	102463	JAALXP010000030.1	12812											4	172.747		188.892	195.561		188.892	195.561	192.226		187.309	190.54		187.309	190.54	188.924		196.669	188.32		188.32	196.669	192.494
		mat_scaffold_113_arrow_ctg1	95879	JAALXP010000031.1.sda_group.1_asm.canu_uid.2	27087											5	162.397		172.148	176.755		172.148	176.755	174.452		174.776	180.317		174.776	180.317	177.547		176.345	170.747		170.747	176.345	173.546
		mat_scaffold_123_arrow_ctg1	89800	JAALXP010000031.1.sda_group.2_asm.wtdbg2_uid.3	53754											6	160.117		181.59	182.332		181.59	182.332	181.961		184.307	183.644		183.644	184.307	183.976		180.734	178.673		178.673	180.734	179.703
		mat_scaffold_127_arrow_ctg1	88616	JAALXP010000031.1_decollapsed	34862											7	155.929		166.915	165.453		165.453	166.915	166.184		166.746	165.186		165.186	166.746	165.966		164.381	165.874		164.381	165.874	165.127
		mat_scaffold_143_arrow_ctg1	78938	JAALXP010000032.1	11225											8	126.464		144.416	143.053		143.053	144.416	143.734		146.219	144.09		144.09	146.219	145.155		140.993	144.187		140.993	144.187	142.59
		mat_scaffold_146_arrow_ctg1	78684	JAALXP010000033.1	11222											9	132.708		137.816	129.769		129.769	137.816	133.792		138.967	130.409		130.409	138.967	134.688		129.656	137.171		129.656	137.171	133.413
		mat_scaffold_144_arrow_ctg1	78592	JAALXP010000034.1	11092											10	136.907		147.599	147.778		147.599	147.778	147.689		146.78	149.053		146.78	149.053	147.917		146.008	146.109		146.008	146.109	146.059
		mat_scaffold_152_arrow_ctg1	76913	JAALXP010000035.1	10908											11	127.657		150.099	134.957		134.957	150.099	142.528		151.175	132.993		132.993	151.175	142.084		135.977	147.627		135.977	147.627	141.802
		mat_scaffold_157_arrow_ctg1	74778	JAALXP010000036.1	10804											12	123.635		121.863	145.351		121.863	145.351	133.607		120.665	146.134		120.665	146.134	133.399		143.831	124.658		124.658	143.831	134.244
		mat_scaffold_162_arrow_ctg1	72790	JAALXP010000037.1	10543											13	117.27		134.668	127.805		127.805	134.668	131.237		134.717	129.889		129.889	134.717	132.303		125.789	135.485		125.789	135.485	130.637
		mat_scaffold_166_arrow_ctg1	70826	JAALXP010000038.1	9976											14	111.187		129.561	121.247		121.247	129.561	125.404		129.255	121.469		121.469	129.255	125.362		119.868	129.178		119.868	129.178	124.523
		mat_scaffold_170_arrow_ctg1	68683	JAALXP010000039.1	9827											15	98.6636		108.393	114.354		108.393	114.354	111.374		111.785	116.171		111.785	116.171	113.978		112.536	106.344		106.344	112.536	109.44
		mat_scaffold_195_arrow_ctg1	61258	JAALXP010000040.1	9812											16	97.9434		108.807	112.242		108.807	112.242	110.525		109.868	113.197		109.868	113.197	111.532		109.75	107.423		107.423	109.75	108.587
		mat_scaffold_197_arrow_ctg1	60461	JAALXP010000041.1	9658											17	73.7556		85.139	84.265		84.265	85.139	84.702		86.466	86.524		86.466	86.524	86.495		84.167	85.146		84.167	85.146	84.6565
		mat_scaffold_201_arrow_ctg1	60161	JAALXP010000042.1	9589											18	45.7411		59.978	60.66		59.978	60.66	60.319		59.88	60.911		59.88	60.911	60.3955		62.067	60.272		60.272	62.067	61.1695
		mat_scaffold_203_arrow_ctg1	59679	JAALXP010000043.1	9356											19	49.6435		66.021	65.422		65.422	66.021	65.7215		66.301	64.777		64.777	66.301	65.539		67.379	66.663		66.663	67.379	67.021
		mat_scaffold_206_arrow_ctg1	59429	JAALXP010000044.1	8834											20	44.277		57.569	65.626		57.569	65.626	61.5975		56.173	65.372		56.173	65.372	60.7725		68.79	58.771		58.771	68.79	63.7805
		mat_scaffold_214_arrow_ctg1	58077	JAALXP010000045.1	8127											21	50.5594		61.345	55.899		55.899	61.345	58.622		61.562	55.149		55.149	61.562	58.3555		57.609	61.486		57.609	61.486	59.5475
		mat_scaffold_216_arrow_ctg1	57763	JAALXP010000046.1.sda_group.1_asm.canu_uid.1	37010											22	49.9456		26.258	39.336		26.258	39.336	32.797		22.01	32.249		22.01	32.249	27.1295		47.178	33.475		33.475	47.178	40.3265
		mat_scaffold_222_arrow_ctg1	56300	JAALXP010000046.1_decollapsed	141518											X	146.897		147.923	152.391		147.923	152.391	150.157		148.787	152.919		148.787	152.919	150.853		152.034	147.222		147.222	152.034	149.628
		mat_scaffold_229_arrow_ctg1	56083	JAALXP010000047.1	7810											Y	5.06469		18.722	19.287		18.722	19.287	19.0045		19.478	20.019		19.478	20.019	19.7485		20.654	20.001		20.001	20.654	20.3275
		mat_scaffold_231_arrow_ctg1	55840	JAALXP010000048.1	7767
		mat_scaffold_235_arrow_ctg1	55476	JAALXP010000049.1	7712
		mat_scaffold_248_arrow_ctg1	54164	JAALXP010000050.1	7645															corr_hap		corr_min	cor_max	cor_avg			corr_hap		corr_min	cor_max	cor_avg			corr_hap		corr_min	cor_max	cor_avg
		mat_scaffold_257_arrow_ctg1	53493	JAALXP010000051.1	7267										best correlation					0.990575		0.98774	0.992239	0.991129			0.990039		0.985197	0.989202	0.988521			0.990661		0.990606	0.993862	0.993188
		mat_scaffold_263_arrow_ctg1	52809	JAALXP010000052.1.sda_group.3_asm.wtdbg2_uid.3	39065										corr_hap	corr_min	cor_max	cor_avg
		mat_scaffold_268_arrow_ctg1	52314	JAALXP010000052.1.sda_group.5_asm.canu_uid.5	19585										0.990661	0.990606	0.993862	0.993188
		mat_scaffold_272_arrow_ctg1	52128	JAALXP010000052.1.sda_group.7_asm.canu_uid.7	26306
		mat_scaffold_269_arrow_ctg1	51949	JAALXP010000052.1_decollapsed	161587
		mat_scaffold_277_arrow_ctg1	51636	JAALXP010000053.1	5965
		mat_scaffold_278_arrow_ctg1	51576	JAALXP010000054.1	5953										4	Evolutionary insight on localization of 18S, 28S rDNA genes on homologous chromosomes in primates genomes
		mat_scaffold_290_arrow_ctg1	51000	JAALXP010000055.1	5777														blue image							blue_threshold							blue_fill
		mat_scaffold_291_arrow_ctg1	50969	JAALXP010000056.1	5753														hap_1	hap_2		min	max	avg		hap_1	hap_2		min	max	avg		hap_1	hap_2		min	max	avg
		mat_scaffold_302_arrow_ctg1	50088	JAALXP010000057.1	5459											1	218.137		237.541	199.278		199.278	237.541	218.41		199.937	240.115		199.937	240.115	220.026		234.94	198.824		198.824	234.94	216.882
		mat_scaffold_310_arrow_ctg1	49303	JAALXP010000058.1	5296											2	202.578		203.935	181.387		181.387	203.935	192.661		182.32	204.897		182.32	204.897	193.608		202.997	181.824		181.824	202.997	192.411
		mat_scaffold_327_arrow_ctg1	48080	JAALXP010000059.1	5079											3	190.698		208.473	204.894		204.894	208.473	206.684		206.794	210.499		206.794	210.499	208.647		205.995	201.21		201.21	205.995	203.602
		mat_scaffold_340_arrow_ctg1	46763	JAALXP010000060.1	4953											4	172.747		193.259	230.007		193.259	230.007	211.633		232.54	193.855		193.855	232.54	213.197		191.665	227.386		191.665	227.386	209.525
		mat_scaffold_356_arrow_ctg1	45658	JAALXP010000061.1	4907											5	162.397		156.178	193.39		156.178	193.39	174.784		194.721	155.483		155.483	194.721	175.102		155.408	191.478		155.408	191.478	173.443
		mat_scaffold_364_arrow_ctg1	45124	JAALXP010000062.1	4670											6	160.117		144.861	169.958		144.861	169.958	157.41		171.459	145.695		145.695	171.459	158.577		144.511	167.782		144.511	167.782	156.147
		mat_scaffold_385_arrow_ctg1	43421	JAALXP010000063.1	4676											7	155.929		163.282	154.077		154.077	163.282	158.679		152.668	163.602		152.668	163.602	158.135		163.209	155.064		155.064	163.209	159.137
		mat_scaffold_389_arrow_ctg1	43176	JAALXP010000064.1.sda_group.0_asm.wtdbg2_uid.0	28609											8	126.464		129.906	118.295		118.295	129.906	124.1		116.131	129.456		116.131	129.456	122.793		129.648	119.425		119.425	129.648	124.537
		mat_scaffold_400_arrow_ctg1	42423	JAALXP010000064.1_decollapsed	140496											9	132.708		102.839	117.159		102.839	117.159	109.999		117.433	102.357		102.357	117.433	109.895		103.54	116.509		103.54	116.509	110.025
		mat_scaffold_420_arrow_ctg1	41468	JAALXP010000065.1	4345											10	136.907		130.068	132.27		130.068	132.27	131.169		133.48	130.366		130.366	133.48	131.923		130.083	131.256		130.083	131.256	130.669
		mat_scaffold_425_arrow_ctg1	40905	JAALXP010000066.1	4352											11	127.657		132.366	138.233		132.366	138.233	135.299		138.389	132.813		132.813	138.389	135.601		131.809	138.655		131.809	138.655	135.232
		mat_scaffold_441_arrow_ctg1	40362	JAALXP010000067.1	4175											12	123.635		125.195	129.913		125.195	129.913	127.554		129.893	125.775		125.775	129.893	127.834		124.595	130.289		124.595	130.289	127.442
		mat_scaffold_435_arrow_ctg1	40185	JAALXP010000068.1	4102											13	117.27		134.75	130.382		130.382	134.75	132.566		130.837	135.573		130.837	135.573	133.205		134.015	130.168		130.168	134.015	132.091
		mat_scaffold_450_arrow_ctg1	39512	JAALXP010000069.1	4095											14	111.187		115.917	92.14		92.14	115.917	104.028		92.322	116.817		92.322	116.817	104.57		115.104	92.344		92.344	115.104	103.724
		mat_scaffold_461_arrow_ctg1	38922	JAALXP010000070.1	4036											15	98.6636		147.082	165.798		147.082	165.798	156.44		165.02	147.707		147.707	165.02	156.363		149.164	167.382		149.164	167.382	158.273
		mat_scaffold_477_arrow_ctg1	38001	JAALXP010000071.1	140151											16	97.9434		102.283	132.955		102.283	132.955	117.619		132.666	101.265		101.265	132.666	116.966		101.806	132.335		101.806	132.335	117.07
		mat_scaffold_480_arrow_ctg1	37917	JAALXP010000072.1	3972											17	73.7556		139.786	92.45		92.45	139.786	116.118		90.941	138.728		90.941	138.728	114.835		141.131	94.607		94.607	141.131	117.869
		mat_scaffold_483_arrow_ctg1	37774	JAALXP010000073.1	3810											18	45.7411		63.66	68.699		63.66	68.699	66.1795		68.653	62.326		62.326	68.653	65.4895		64.873	69.24		64.873	69.24	67.0565
		mat_scaffold_486_arrow_ctg1	37602	JAALXP010000074.1.sda_group.2_asm.canu_uid.2	33030											19	49.6435		88.63	103.767		88.63	103.767	96.1985		102.786	87.099		87.099	102.786	94.9425		90.589	105.175		90.589	105.175	97.882
		mat_scaffold_494_arrow_ctg1	37280	JAALXP010000074.1.sda_group.13_asm.wtdbg2_uid.14	49494											20	44.277		58.318	44.159		44.159	58.318	51.2385		43.573	57.807		43.573	57.807	50.69		58.744	44.91		44.91	58.744	51.827
		mat_scaffold_495_arrow_ctg1	37129	JAALXP010000074.1.sda_group.18_asm.wtdbg2_uid.19	45998											21	50.5594		54.852	50.329		50.329	54.852	52.5905		49.276	53.479		49.276	53.479	51.3775		56.6	51.822		51.822	56.6	54.211
		mat_scaffold_513_arrow_ctg1	36151	JAALXP010000074.1.sda_group.20_asm.wtdbg2_uid.21	44838											22	49.9456		49.366	36.561		36.561	49.366	42.9635		34.918	47.847		34.918	47.847	41.3825		51.281	37.919		37.919	51.281	44.6
		mat_scaffold_539_arrow_ctg1	34227	JAALXP010000074.1.sda_group.21_asm.wtdbg2_uid.22	52300											X	146.897		142.908	140.178		140.178	142.908	141.543		140.545	143.015		140.545	143.015	141.78		142.288	139.247		139.247	142.288	140.768
		mat_scaffold_542_arrow_ctg1	33897	JAALXP010000074.1.sda_group.24_asm.canu_uid.26	31851											Y	5.06469		43.123	42.299		42.299	43.123	42.711		41.277	42.003		41.277	42.003	41.64		44.583	43.63		43.63	44.583	44.1065
		mat_scaffold_546_arrow_ctg1	33664	JAALXP010000074.1_decollapsed	161537
		mat_scaffold_552_arrow_ctg1	33181	JAALXP010000075.1	3537
		mat_scaffold_554_arrow_ctg1	32998	JAALXP010000076.1	3521															corr_hap		corr_min	cor_max	cor_avg			corr_hap		corr_min	cor_max	cor_avg			corr_hap		corr_min	cor_max	cor_avg
		mat_scaffold_572_arrow_ctg1	31835	JAALXP010000077.1	3387															0.91985		0.935176	0.915075	0.931092			0.917264		0.935148	0.917176	0.932325			0.922216		0.933601	0.91161	0.928332
		mat_scaffold_580_arrow_ctg1	31429	JAALXP010000078.1	3323
		mat_scaffold_585_arrow_ctg1	31203	JAALXP010000079.1	3282
		mat_scaffold_586_arrow_ctg1	31100	JAALXP010000080.1	3077
		mat_scaffold_601_arrow_ctg1	29991	JAALXP010000081.1	3054														gray image							gray_threshold							gray_fill
		mat_scaffold_605_arrow_ctg1	29805	JAALXP010000082.1	2933														hap_1	hap_2		min	max	avg		hap_1	hap_2		min	max	avg		hap_1	hap_2		min	max	avg
		mat_scaffold_606_arrow_ctg1	29734	JAALXP010000083.1	2913											1	218.137		251.522	209.424		209.424	251.522	230.473		252.432	210.383		210.383	252.432	231.407		250.095	209.148		209.148	250.095	229.621
		mat_scaffold_619_arrow_ctg1	28803	JAALXP010000084.1	2902											2	202.578		227.888	204.254		204.254	227.888	216.071		227.323	203.624		203.624	227.323	215.474		224.31	197.806		197.806	224.31	211.058
		mat_scaffold_624_arrow_ctg1	28007	JAALXP010000085.1.sda_group.0_asm.canu_uid.0	37824											3	190.698		164.195	161.354		161.354	164.195	162.774		166.06	164.047		164.047	166.06	165.054		185.496	183.497		183.497	185.496	184.496
		mat_scaffold_631_arrow_ctg1	27263	JAALXP010000085.1.sda_group.1_asm.canu_uid.1	39780											4	172.747		175.052	197.843		175.052	197.843	186.447		177.426	200.583		177.426	200.583	189.005		189.229	210.779		189.229	210.779	200.004
		mat_scaffold_640_arrow_ctg1	27009	JAALXP010000085.1_decollapsed	57332											5	162.397		171.33	175.012		171.33	175.012	173.171		170.835	174.514		170.835	174.514	172.674		165.826	187.712		165.826	187.712	176.769
		mat_scaffold_643_arrow_ctg1	26829	JAALXP010000086.1	2835											6	160.117		158.097	187.588		158.097	187.588	172.843		157.606	186.834		157.606	186.834	172.22		155.255	180.925		155.255	180.925	168.09
		mat_scaffold_646_arrow_ctg1	26421	JAALXP010000087.1	2799											7	155.929		177.915	172.077		172.077	177.915	174.996		177.426	171.086		171.086	177.426	174.256		175.76	166.922		166.922	175.76	171.341
		mat_scaffold_654_arrow_ctg1	25456	JAALXP010000088.1	2729											8	126.464		140.368	132.579		132.579	140.368	136.474		139.863	131.764		131.764	139.863	135.814		138.044	127.411		127.411	138.044	132.727
		mat_scaffold_672_arrow_ctg1	24274	JAALXP010000089.1	2453											9	132.708		102.628	92.48		92.48	102.628	97.554		102.611	92.551		92.551	102.611	97.581		99.933	92.674		92.674	99.933	96.3035
		mat_scaffold_669_arrow_ctg1	24186	JAALXP010000090.1	2444											10	136.907		136.383	130.418		130.418	136.383	133.4		135.923	131.437		131.437	135.923	133.68		134.883	135.666		134.883	135.666	135.274
		mat_scaffold_671_arrow_ctg1	24143	JAALXP010000091.1.sda_group.0_asm.canu_uid.0	40898											11	127.657		141.95	135.023		135.023	141.95	138.487		141.702	136.343		136.343	141.702	139.023		140.36	142.596		140.36	142.596	141.478
		mat_scaffold_676_arrow_ctg1	23507	JAALXP010000091.1.sda_group.2_asm.canu_uid.2	39753											12	123.635		135.706	147.17		135.706	147.17	141.438		135.135	146.325		135.135	146.325	140.73		133.038	142.246		133.038	142.246	137.642
		mat_scaffold_680_arrow_ctg1	23047	JAALXP010000091.1.sda_group.3_asm.canu_uid.3	16470											13	117.27		141.696	149.749		141.696	149.749	145.722		141.057	149.038		141.057	149.038	145.048		139.614	144.008		139.614	144.008	141.811
		mat_scaffold_681_arrow_ctg1	23020	JAALXP010000091.1.sda_group.5_asm.wtdbg2_uid.5	26441											14	111.187		125.085	100.623		100.623	125.085	112.854		125.965	100.316		100.316	125.965	113.141		123.631	97.885		97.885	123.631	110.758
		mat_scaffold_683_arrow_ctg1	23006	JAALXP010000091.1.sda_group.6_asm.canu_uid.6	38526											15	98.6636		115.647	116.183		115.647	116.183	115.915		115.327	115.749		115.327	115.749	115.538		114.765	113.453		113.453	114.765	114.109
		mat_scaffold_694_arrow_ctg1	21417	JAALXP010000091.1.sda_group.7_asm.wtdbg2_uid.7	39420											16	97.9434		113.811	152.365		113.811	152.365	133.088		113.453	151.631		113.453	151.631	132.542		111.765	145.596		111.765	145.596	128.68
		mat_scaffold_695_arrow_ctg1	21411	JAALXP010000091.1.sda_group.8_asm.canu_uid.8	26535											17	73.7556		98.522	97.282		97.282	98.522	97.902		98.456	96.766		96.766	98.456	97.611		97.696	94.097		94.097	97.696	95.8965
		mat_scaffold_699_arrow_ctg1	21096	JAALXP010000091.1.sda_group.9_asm.canu_uid.9	22015											18	45.7411		49.563	74.18		49.563	74.18	61.8715		49.562	74.404		49.562	74.404	61.983		49.308	73.088		49.308	73.088	61.198
		mat_scaffold_702_arrow_ctg1	20991	JAALXP010000091.1_decollapsed	118726											19	49.6435		69.755	85.7		69.755	85.7	77.7275		69.812	85.476		69.812	85.476	77.644		70.251	85.01		70.251	85.01	77.6305
		mat_scaffold_706_arrow_ctg1	20606	JAALXP010000092.1	2080											20	44.277		60.818	46.043		46.043	60.818	53.4305		60.798	45.864		45.864	60.798	53.331		61.25	45.707		45.707	61.25	53.4785
		mat_scaffold_708_arrow_ctg1	20338	JAALXP010000093.1	1810											21	50.5594		62.618	60.02		60.02	62.618	61.319		62.696	59.77		59.77	62.696	61.233		61.613	57.827		57.827	61.613	59.72
		mat_scaffold_709_arrow_ctg1	20275	JAALXP010000094.1	1762											22	49.9456		48.44	38.675		38.675	48.44	43.5575		48.619	38.692		38.692	48.619	43.6555		50.339	38.613		38.613	50.339	44.476
		mat_scaffold_711_arrow_ctg1	20240	JAALXP010000095.1	1633											X	146.897		152.59	155.177		152.59	155.177	153.883		151.982	154.199		151.982	154.199	153.09		150.118	149.723		149.723	150.118	149.921
		mat_scaffold_710_arrow_ctg1	20229	JAALXP010000096.1	1404											Y	5.06469		46.556	47.345		46.556	47.345	46.9505		46.506	47.184		46.506	47.184	46.845		46.311	46.189		46.189	46.311	46.25
		mat_scaffold_714_arrow_ctg1	20074	JAALXP010000097.1	1254
		mat_scaffold_716_arrow_ctg1	19896	JAALXP010000098.1.sda_group.1_asm.canu_uid.1	54595
		mat_scaffold_720_arrow_ctg1	19346	JAALXP010000098.1.sda_group.2_asm.canu_uid.2	35687															corr_hap		corr_min	cor_max	cor_avg			corr_hap		corr_min	cor_max	cor_avg			corr_hap		corr_min	cor_max	cor_avg
		mat_scaffold_722_arrow_ctg1	19238	JAALXP010000098.1.sda_group.2_asm.canu_uid.3	26183										best correlation					0.943727		0.952352	0.941513	0.952156			0.943918		0.95451	0.942789	0.953978			0.946312		0.960071	0.953239	0.961491
		mat_scaffold_724_arrow_ctg1	18909	JAALXP010000098.1.sda_group.3_asm.wtdbg2_uid.4	34474										corr_hap	corr_min	cor_max	cor_avg
		mat_scaffold_725_arrow_ctg1	18873	JAALXP010000098.1.sda_group.5_asm.wtdbg2_uid.6	59232										0.946312	0.960071	0.953239	0.961491
		mat_scaffold_726_arrow_ctg1	18610	JAALXP010000098.1.sda_group.12_asm.canu_uid.17	91048
		mat_scaffold_727_arrow_ctg1	18382	JAALXP010000098.1.sda_group.15_asm.canu_uid.20	31153
		mat_scaffold_730_arrow_ctg1	17761	JAALXP010000098.1.sda_group.15_asm.canu_uid.21	51591
		mat_scaffold_734_arrow_ctg1	17098	JAALXP010000098.1.sda_group.17_asm.canu_uid.23	32429										5	New Insights into Centromere Organization and Evolution from the White-Cheeked Gibbon and Marmoset
		mat_scaffold_736_arrow_ctg1	16829	JAALXP010000098.1.sda_group.18_asm.canu_uid.24	66780														gray image							threshold							fill
		mat_scaffold_738_arrow_ctg1	16601	JAALXP010000098.1.sda_group.20_asm.wtdbg2_uid.28	57073														hap_1	hap_2		min	max	avg		hap_1	hap_2		min	max	avg		hap_1	hap_2		min	max	avg
		mat_scaffold_740_arrow_ctg1	16514	JAALXP010000098.1.sda_group.21_asm.canu_uid.29	60959											1	218.137		200.65	229.581		200.65	229.581	215.115		193.776	227.641		193.776	227.641	210.708		207.324	235.295		207.324	235.295	221.31
		mat_scaffold_741_arrow_ctg1	16504	JAALXP010000098.1.sda_group.21_asm.canu_uid.30	38538											2	202.578		224.945	203.018		203.018	224.945	213.982		225.77	200.034		200.034	225.77	212.902		224.533	208.521		208.521	224.533	216.527
		mat_scaffold_748_arrow_ctg1	15437	JAALXP010000098.1.sda_group.22_asm.canu_uid.31	47109											3	190.698		194.979	191.781		191.781	194.979	193.38		191.043	189.921		189.921	191.043	190.482		199.886	196.594		196.594	199.886	198.24
		mat_scaffold_749_arrow_ctg1	15421	JAALXP010000098.1_decollapsed	176830											4	172.747		188.273	168.755		168.755	188.273	178.514		184.736	164.903		164.903	184.736	174.82		190.669	170.415		170.415	190.669	180.542
		mat_scaffold_750_arrow_ctg1	15312	JAALXP010000099.1	124572											5	162.397		194.049	187.719		187.719	194.049	190.884		192.775	184.57		184.57	192.775	188.673		193.905	189.196		189.196	193.905	191.55
		mat_scaffold_753_arrow_ctg1	14630	JAALXP010000100.1.sda_group.0_asm.canu_uid.0	30406											6	160.117		164.803	167.05		164.803	167.05	165.927		163.65	166.664		163.65	166.664	165.157		166.229	166.047		166.047	166.229	166.138
		mat_scaffold_756_arrow_ctg1	14348	JAALXP010000100.1.sda_group.1_asm.canu_uid.1	32793											7	155.929		155.176	165.526		155.176	165.526	160.351		154.231	169.706		154.231	169.706	161.969		154.597	161.395		154.597	161.395	157.996
		mat_scaffold_757_arrow_ctg1	14280	JAALXP010000100.1.sda_group.2_asm.canu_uid.2	37398											8	126.464		158.188	152.34		152.34	158.188	155.264		160.362	155.683		155.683	160.362	158.023		155.065	150.149		150.149	155.065	152.607
		mat_scaffold_760_arrow_ctg1	14232	JAALXP010000100.1.sda_group.3_asm.wtdbg2_uid.3	23366											9	132.708		142.956	146.638		142.956	146.638	144.797		143.255	145.022		143.255	145.022	144.138		141.355	147.242		141.355	147.242	144.298
		mat_scaffold_763_arrow_ctg1	13900	JAALXP010000100.1.sda_group.4_asm.wtdbg2_uid.5	32970											10	136.907		133.919	138.566		133.919	138.566	136.243		133.213	138.604		133.213	138.604	135.909		133.295	137.727		133.295	137.727	135.511
		mat_scaffold_767_arrow_ctg1	13228	JAALXP010000100.1.sda_group.5_asm.canu_uid.6	47715											11	127.657		137.167	134.337		134.337	137.167	135.752		136.962	135.322		135.322	136.962	136.142		138.035	133.434		133.434	138.035	135.734
		mat_scaffold_768_arrow_ctg1	13136	JAALXP010000100.1.sda_group.7_asm.canu_uid.8	21103											12	123.635		133.251	130.826		130.826	133.251	132.038		134.905	130.812		130.812	134.905	132.858		130.723	131.479		130.723	131.479	131.101
		mat_scaffold_774_arrow_ctg1	12562	JAALXP010000100.1.sda_group.8_asm.wtdbg2_uid.9	34596											13	117.27		127.554	136.669		127.554	136.669	132.112		130.33	138.805		130.33	138.805	134.567		123.855	134.399		123.855	134.399	129.127
		mat_scaffold_776_arrow_ctg1	12467	JAALXP010000100.1.sda_group.8_asm.wtdbg2_uid.10	20766											14	111.187		111.981	116.937		111.981	116.937	114.459		113.765	118.323		113.765	118.323	116.044		109.941	114.963		109.941	114.963	112.452
		mat_scaffold_781_arrow_ctg1	12026	JAALXP010000100.1.sda_group.15_asm.canu_uid.21	52841											15	98.6636		117.469	113.938		113.938	117.469	115.704		119.774	115.295		115.295	119.774	117.534		114.541	112.909		112.909	114.541	113.725
		mat_scaffold_779_arrow_ctg1	11974	JAALXP010000100.1.sda_group.17_asm.canu_uid.23	40232											16	97.9434		103.259	101.33		101.33	103.259	102.294		104.196	100.898		100.898	104.196	102.547		101.4	100.351		100.351	101.4	100.876
		mat_scaffold_780_arrow_ctg1	11904	JAALXP010000100.1.sda_group.18_asm.wtdbg2_uid.24	52752											17	73.7556		97.024	108.646		97.024	108.646	102.835		97.416	110.291		97.416	110.291	103.853		96.496	107.453		96.496	107.453	101.975
		mat_scaffold_792_arrow_ctg1	9816	JAALXP010000100.1_decollapsed	102707											18	45.7411		65.656	76.151		65.656	76.151	70.9035		63.744	76.707		63.744	76.707	70.2255		66.071	75.149		66.071	75.149	70.61
		mat_scaffold_793_arrow_ctg1	9268	JAALXP010000101.1.sda_group.0_asm.canu_uid.0	12613											19			MISSING							MISSING							MISSING
		mat_scaffold_795_arrow_ctg1	8982	JAALXP010000101.1.sda_group.1_asm.canu_uid.4	40067											20	44.277		71.917	79.931		71.917	79.931	75.924		71.472	81.391		71.472	81.391	76.4315		71.33	78.786		71.33	78.786	75.058
		mat_scaffold_797_arrow_ctg1	8891	JAALXP010000101.1.sda_group.3_asm.canu_uid.6	38151											21	50.5594		79.972	67.592		67.592	79.972	73.782		78.942	67.328		67.328	78.942	73.135		79.871	67.132		67.132	79.871	73.5015
		mat_scaffold_799_arrow_ctg1	8632	JAALXP010000101.1.sda_group.4_asm.canu_uid.7	40021											22	49.9456		71.563	56.341		56.341	71.563	63.952		73.191	52.41		52.41	73.191	62.8005		73.142	58.298		58.298	73.142	65.72
		mat_scaffold_798_arrow_ctg1	8615	JAALXP010000101.1.sda_group.5_asm.canu_uid.8	56109											X	146.897		165.929	162.322		162.322	165.929	164.125		168.753	166.357		166.357	168.753	167.555		162.821	158.97		158.97	162.821	160.895
		mat_scaffold_810_arrow_ctg1	7759	JAALXP010000101.1.sda_group.6_asm.canu_uid.9	52797											Y	5.06469		27.897	32.585		27.897	32.585	30.241		32.346	31.889		31.889	32.346	32.1175		33.466	32.675		32.675	33.466	33.0705
		mat_scaffold_811_arrow_ctg1	7753	JAALXP010000101.1.sda_group.7_asm.canu_uid.10	24994
		mat_scaffold_814_arrow_ctg1	7528	JAALXP010000101.1.sda_group.7_asm.canu_uid.11	32668
		mat_scaffold_816_arrow_ctg1	7486	JAALXP010000101.1.sda_group.8_asm.wtdbg2_uid.12	39106															corr_hap		corr_min	cor_max	cor_avg			corr_hap		corr_min	cor_max	cor_avg			corr_hap		corr_min	cor_max	cor_avg
		mat_scaffold_822_arrow_ctg1	7032	JAALXP010000101.1.sda_group.10_asm.wtdbg2_uid.15	39408										best correlation					0.974657		0.983529	0.983203	0.985649			0.965205		0.977919	0.981914	0.983591			0.978528		0.985057	0.982852	0.986041
		mat_scaffold_823_arrow_ctg1	6640	JAALXP010000101.1.sda_group.15_asm.canu_uid.21	60791										corr_hap	corr_min	cor_max	cor_avg
		mat_scaffold_824_arrow_ctg1	6309	JAALXP010000101.1_decollapsed	128013										0.978528	0.985057	0.982852	0.986041
		mat_scaffold_831_arrow_ctg1	5970	JAALXP010000102.1.sda_group.0_asm.canu_uid.0	78699
		mat_scaffold_833_arrow_ctg1	5696	JAALXP010000102.1.sda_group.0_asm.canu_uid.1	28367
		mat_scaffold_836_arrow_ctg1	5345	JAALXP010000102.1.sda_group.2_asm.canu_uid.3	25903
		mat_scaffold_853_arrow_ctg1	4336	JAALXP010000102.1.sda_group.3_asm.canu_uid.4	64323
		mat_scaffold_861_arrow_ctg1	3438	JAALXP010000102.1.sda_group.4_asm.canu_uid.5	66084
		mat_scaffold_881_arrow_ctg1	2308	JAALXP010000102.1.sda_group.5_asm.canu_uid.6	52649
		mat_scaffold_883_arrow_ctg1	2285	JAALXP010000102.1.sda_group.6_asm.canu_uid.7	21633
		mat_scaffold_885_arrow_ctg1	2272	JAALXP010000102.1_decollapsed	92977
		mat_scaffold_889_arrow_ctg1	1780	JAALXP010000103.1.sda_group.0_asm.canu_uid.0	50253
		mat_scaffold_892_arrow_ctg1	1527	JAALXP010000103.1.sda_group.1_asm.wtdbg2_uid.1	26566
		mat_scaffold_893_arrow_ctg1	1235	JAALXP010000103.1.sda_group.4_asm.wtdbg2_uid.4	46999
				JAALXP010000103.1.sda_group.5_asm.canu_uid.6	42239
				JAALXP010000103.1.sda_group.6_asm.wtdbg2_uid.7	50677
				JAALXP010000103.1_decollapsed	107439
				JAALXP010000104.1	117062
				JAALXP010000105.1	112980
				JAALXP010000106.1	112892
				JAALXP010000107.1_decollapsed	82308
				JAALXP010000108.1_decollapsed	85922
				JAALXP010000109.1_decollapsed	97802
				JAALXP010000110.1.sda_group.27_asm.wtdbg2_uid.38	45956
				JAALXP010000110.1_decollapsed	144496
				JAALXP010000111.1.sda_group.1_asm.canu_uid.3	11166
				JAALXP010000111.1.sda_group.3_asm.canu_uid.5	28679
				JAALXP010000111.1.sda_group.9_asm.wtdbg2_uid.11	50020
				JAALXP010000111.1.sda_group.11_asm.wtdbg2_uid.14	20721
				JAALXP010000111.1.sda_group.12_asm.wtdbg2_uid.16	43364
				JAALXP010000111.1_decollapsed	64690
				JAALXP010000112.1.sda_group.1_asm.canu_uid.1	37354
				JAALXP010000112.1.sda_group.2_asm.canu_uid.3	32106
				JAALXP010000112.1.sda_group.3_asm.wtdbg2_uid.4	37975
				JAALXP010000112.1_decollapsed	54316
				JAALXP010000113.1.sda_group.4_asm.wtdbg2_uid.9	25453
				JAALXP010000113.1.sda_group.7_asm.wtdbg2_uid.12	50017
				JAALXP010000113.1.sda_group.9_asm.wtdbg2_uid.16	33377
				JAALXP010000113.1.sda_group.10_asm.canu_uid.17	37619
				JAALXP010000113.1.sda_group.11_asm.canu_uid.18	37661
				JAALXP010000113.1.sda_group.13_asm.canu_uid.20	45981
				JAALXP010000113.1.sda_group.16_asm.canu_uid.23	26443
				JAALXP010000113.1_decollapsed	106657
				JAALXP010000114.1.sda_group.6_asm.canu_uid.7	46310
				JAALXP010000114.1_decollapsed	120424
				JAALXP010000115.1.sda_group.2_asm.wtdbg2_uid.2	40239
				JAALXP010000115.1.sda_group.3_asm.canu_uid.3	50950
				JAALXP010000115.1.sda_group.4_asm.canu_uid.4	12731
				JAALXP010000115.1.sda_group.5_asm.wtdbg2_uid.5	18501
				JAALXP010000115.1.sda_group.7_asm.canu_uid.9	36596
				JAALXP010000115.1.sda_group.9_asm.wtdbg2_uid.12	17406
				JAALXP010000115.1.sda_group.11_asm.wtdbg2_uid.15	32951
				JAALXP010000115.1.sda_group.12_asm.wtdbg2_uid.16	37453
				JAALXP010000115.1.sda_group.13_asm.canu_uid.17	46753
				JAALXP010000115.1.sda_group.14_asm.canu_uid.18	46183
				JAALXP010000115.1.sda_group.16_asm.canu_uid.20	34766
				JAALXP010000115.1.sda_group.16_asm.canu_uid.21	23324
				JAALXP010000115.1.sda_group.17_asm.canu_uid.22	31387
				JAALXP010000115.1.sda_group.19_asm.wtdbg2_uid.24	36808
				JAALXP010000115.1.sda_group.20_asm.wtdbg2_uid.25	31334
				JAALXP010000115.1.sda_group.21_asm.wtdbg2_uid.26	31974
				JAALXP010000115.1.sda_group.21_asm.wtdbg2_uid.27	31437
				JAALXP010000115.1.sda_group.22_asm.wtdbg2_uid.28	32984
				JAALXP010000115.1.sda_group.23_asm.canu_uid.29	24294
				JAALXP010000115.1.sda_group.25_asm.canu_uid.31	52958
				JAALXP010000115.1_decollapsed	106932
				JAALXP010000116.1.sda_group.2_asm.canu_uid.2	59641
				JAALXP010000116.1_decollapsed	75290
				JAALXP010000117.1.sda_group.5_asm.wtdbg2_uid.6	63761
				JAALXP010000117.1.sda_group.7_asm.wtdbg2_uid.8	51301
				JAALXP010000117.1.sda_group.11_asm.wtdbg2_uid.15	28909
				JAALXP010000117.1.sda_group.21_asm.wtdbg2_uid.26	33822
				JAALXP010000117.1.sda_group.23_asm.canu_uid.29	69881
				JAALXP010000117.1.sda_group.24_asm.wtdbg2_uid.30	43146
				JAALXP010000117.1.sda_group.25_asm.wtdbg2_uid.31	46941
				JAALXP010000117.1_decollapsed	145348
				JAALXP010000118.1.sda_group.0_asm.canu_uid.0	35633
				JAALXP010000118.1.sda_group.3_asm.wtdbg2_uid.4	59772
				JAALXP010000118.1.sda_group.4_asm.wtdbg2_uid.5	31935
				JAALXP010000118.1.sda_group.5_asm.wtdbg2_uid.6	61905
				JAALXP010000118.1.sda_group.16_asm.canu_uid.19	43969
				JAALXP010000118.1.sda_group.17_asm.canu_uid.20	25733
				JAALXP010000118.1.sda_group.20_asm.canu_uid.23	46066
				JAALXP010000118.1.sda_group.21_asm.wtdbg2_uid.24	67338
				JAALXP010000118.1.sda_group.22_asm.wtdbg2_uid.25	39298
				JAALXP010000118.1.sda_group.23_asm.wtdbg2_uid.26	42080
				JAALXP010000118.1_decollapsed	150979
				JAALXP010000119.1_decollapsed	54388
				JAALXP010000120.1	86407
				JAALXP010000121.1.sda_group.0_asm.canu_uid.0	45594
				JAALXP010000121.1.sda_group.1_asm.canu_uid.1	49578
				JAALXP010000121.1.sda_group.2_asm.canu_uid.2	54979
				JAALXP010000121.1.sda_group.3_asm.canu_uid.3	33950
				JAALXP010000121.1.sda_group.5_asm.canu_uid.5	45734
				JAALXP010000121.1_decollapsed	76229
				JAALXP010000122.1.sda_group.0_asm.wtdbg2_uid.0	35021
				JAALXP010000122.1_decollapsed	74840
				JAALXP010000123.1_decollapsed	40461
				JAALXP010000124.1	80879
				JAALXP010000125.1_decollapsed	77855
				JAALXP010000126.1	79818
				JAALXP010000127.1	77632
				JAALXP010000128.1.sda_group.0_asm.canu_uid.0	44187
				JAALXP010000128.1.sda_group.2_asm.canu_uid.2	51661
				JAALXP010000128.1.sda_group.3_asm.canu_uid.3	51630
				JAALXP010000128.1.sda_group.4_asm.canu_uid.4	48392
				JAALXP010000128.1.sda_group.5_asm.canu_uid.5	51131
				JAALXP010000128.1.sda_group.6_asm.canu_uid.6	30750
				JAALXP010000128.1.sda_group.7_asm.wtdbg2_uid.7	23978
				JAALXP010000128.1.sda_group.8_asm.canu_uid.8	39808
				JAALXP010000128.1_decollapsed	76602
				JAALXP010000129.1.sda_group.0_asm.canu_uid.0	17695
				JAALXP010000129.1_decollapsed	69350
				JAALXP010000130.1.sda_group.1_asm.canu_uid.1	42426
				JAALXP010000130.1_decollapsed	74631
				JAALXP010000131.1	73258
				JAALXP010000132.1_decollapsed	65027
				JAALXP010000133.1	71339
				JAALXP010000134.1	70433
				JAALXP010000135.1.sda_group.0_asm.canu_uid.0	46659
				JAALXP010000135.1.sda_group.1_asm.canu_uid.1	48605
				JAALXP010000135.1.sda_group.3_asm.canu_uid.3	55560
				JAALXP010000135.1.sda_group.4_asm.canu_uid.4	48505
				JAALXP010000135.1.sda_group.5_asm.canu_uid.5	49500
				JAALXP010000135.1_decollapsed	65898
				JAALXP010000136.1	69187
				JAALXP010000137.1	68451
				JAALXP010000138.1_decollapsed	31129
				JAALXP010000139.1.sda_group.1_asm.wtdbg2_uid.2	69180
				JAALXP010000139.1.sda_group.2_asm.canu_uid.3	25813
				JAALXP010000139.1.sda_group.3_asm.canu_uid.4	14139
				JAALXP010000139.1.sda_group.4_asm.canu_uid.5	14240
				JAALXP010000139.1.sda_group.6_asm.wtdbg2_uid.7	41162
				JAALXP010000139.1.sda_group.8_asm.wtdbg2_uid.9	39726
				JAALXP010000139.1.sda_group.11_asm.canu_uid.12	28335
				JAALXP010000139.1.sda_group.12_asm.wtdbg2_uid.13	32749
				JAALXP010000139.1.sda_group.13_asm.wtdbg2_uid.15	32333
				JAALXP010000139.1.sda_group.14_asm.canu_uid.16	39008
				JAALXP010000139.1.sda_group.16_asm.wtdbg2_uid.18	44062
				JAALXP010000139.1_decollapsed	109095
				JAALXP010000140.1_decollapsed	66813
				JAALXP010000141.1_decollapsed	96120
				JAALXP010000142.1	66216
				JAALXP010000143.1.sda_group.0_asm.canu_uid.0	31044
				JAALXP010000143.1.sda_group.2_asm.canu_uid.2	31780
				JAALXP010000143.1.sda_group.2_asm.canu_uid.3	32601
				JAALXP010000143.1.sda_group.3_asm.wtdbg2_uid.4	28129
				JAALXP010000143.1.sda_group.4_asm.canu_uid.7	54334
				JAALXP010000143.1.sda_group.5_asm.canu_uid.8	62562
				JAALXP010000143.1_decollapsed	68684
				JAALXP010000144.1_decollapsed	82879
				JAALXP010000145.1.sda_group.3_asm.canu_uid.6	31505
				JAALXP010000145.1_decollapsed	48056
				JAALXP010000146.1	64660
				JAALXP010000147.1	64197
				JAALXP010000148.1	63048
				JAALXP010000149.1.sda_group.5_asm.wtdbg2_uid.7	57663
				JAALXP010000149.1.sda_group.6_asm.wtdbg2_uid.8	45251
				JAALXP010000149.1.sda_group.7_asm.canu_uid.9	57000
				JAALXP010000149.1.sda_group.10_asm.wtdbg2_uid.13	31011
				JAALXP010000149.1.sda_group.11_asm.wtdbg2_uid.14	53563
				JAALXP010000149.1.sda_group.12_asm.wtdbg2_uid.15	49561
				JAALXP010000149.1.sda_group.14_asm.canu_uid.17	26409
				JAALXP010000149.1_decollapsed	65294
				JAALXP010000150.1	60387
				JAALXP010000151.1	60223
				JAALXP010000152.1.sda_group.1_asm.canu_uid.4	57501
				JAALXP010000152.1_decollapsed	74714
				JAALXP010000153.1.sda_group.8_asm.canu_uid.15	27312
				JAALXP010000153.1_decollapsed	74619
				JAALXP010000154.1	58433
				JAALXP010000155.1.sda_group.1_asm.wtdbg2_uid.1	42842
				JAALXP010000155.1_decollapsed	51413
				JAALXP010000156.1_decollapsed	24763
				JAALXP010000157.1.sda_group.0_asm.canu_uid.0	28315
				JAALXP010000157.1.sda_group.4_asm.canu_uid.5	35744
				JAALXP010000157.1_decollapsed	52103
				JAALXP010000158.1_decollapsed	58543
				JAALXP010000159.1	56157
				JAALXP010000160.1.sda_group.0_asm.canu_uid.0	39198
				JAALXP010000160.1.sda_group.4_asm.wtdbg2_uid.4	32521
				JAALXP010000160.1_decollapsed	56328
				JAALXP010000161.1_decollapsed	71643
				JAALXP010000162.1.sda_group.0_asm.canu_uid.0	35386
				JAALXP010000162.1.sda_group.1_asm.canu_uid.1	49930
				JAALXP010000162.1.sda_group.3_asm.canu_uid.3	43643
				JAALXP010000162.1.sda_group.4_asm.canu_uid.4	46635
				JAALXP010000162.1_decollapsed	54034
				JAALXP010000163.1.sda_group.1_asm.canu_uid.1	41791
				JAALXP010000163.1.sda_group.2_asm.canu_uid.2	15196
				JAALXP010000163.1.sda_group.4_asm.wtdbg2_uid.4	50646
				JAALXP010000163.1.sda_group.5_asm.wtdbg2_uid.5	48513
				JAALXP010000163.1.sda_group.6_asm.wtdbg2_uid.6	29769
				JAALXP010000163.1.sda_group.7_asm.canu_uid.7	38830
				JAALXP010000163.1.sda_group.8_asm.wtdbg2_uid.8	44121
				JAALXP010000163.1_decollapsed	43982
				JAALXP010000164.1.sda_group.0_asm.canu_uid.0	76679
				JAALXP010000164.1.sda_group.1_asm.canu_uid.1	48426
				JAALXP010000164.1.sda_group.3_asm.canu_uid.3	60954
				JAALXP010000164.1.sda_group.3_asm.canu_uid.4	77506
				JAALXP010000164.1.sda_group.3_asm.canu_uid.5	24141
				JAALXP010000164.1.sda_group.4_asm.canu_uid.6	21721
				JAALXP010000164.1.sda_group.5_asm.canu_uid.7	57587
				JAALXP010000164.1.sda_group.6_asm.canu_uid.8	68518
				JAALXP010000164.1.sda_group.7_asm.canu_uid.9	70212
				JAALXP010000164.1.sda_group.8_asm.canu_uid.10	65329
				JAALXP010000164.1.sda_group.8_asm.canu_uid.11	41838
				JAALXP010000164.1.sda_group.9_asm.canu_uid.12	73108
				JAALXP010000164.1.sda_group.10_asm.canu_uid.13	231563
				JAALXP010000164.1.sda_group.11_asm.canu_uid.14	14069
				JAALXP010000164.1.sda_group.11_asm.canu_uid.15	66437
				JAALXP010000164.1.sda_group.12_asm.canu_uid.17	42510
				JAALXP010000164.1.sda_group.14_asm.canu_uid.19	39915
				JAALXP010000164.1.sda_group.15_asm.canu_uid.20	57911
				JAALXP010000164.1.sda_group.17_asm.canu_uid.22	48725
				JAALXP010000164.1.sda_group.18_asm.canu_uid.23	106915
				JAALXP010000164.1.sda_group.19_asm.canu_uid.24	42677
				JAALXP010000164.1.sda_group.20_asm.canu_uid.25	125636
				JAALXP010000164.1.sda_group.21_asm.canu_uid.26	115629
				JAALXP010000164.1.sda_group.22_asm.canu_uid.27	43911
				JAALXP010000164.1.sda_group.23_asm.canu_uid.28	41946
				JAALXP010000164.1.sda_group.24_asm.canu_uid.29	51683
				JAALXP010000164.1.sda_group.25_asm.canu_uid.30	95816
				JAALXP010000164.1.sda_group.27_asm.canu_uid.32	19140
				JAALXP010000164.1.sda_group.28_asm.canu_uid.33	25214
				JAALXP010000164.1.sda_group.29_asm.canu_uid.35	101802
				JAALXP010000164.1.sda_group.30_asm.canu_uid.36	50893
				JAALXP010000164.1.sda_group.31_asm.canu_uid.37	54491
				JAALXP010000164.1.sda_group.31_asm.canu_uid.38	69582
				JAALXP010000164.1.sda_group.32_asm.canu_uid.39	37877
				JAALXP010000164.1.sda_group.33_asm.canu_uid.40	49504
				JAALXP010000164.1.sda_group.34_asm.canu_uid.41	69608
				JAALXP010000164.1.sda_group.35_asm.canu_uid.42	36895
				JAALXP010000164.1.sda_group.36_asm.canu_uid.43	40820
				JAALXP010000164.1.sda_group.37_asm.canu_uid.44	88958
				JAALXP010000164.1.sda_group.38_asm.canu_uid.45	58384
				JAALXP010000164.1.sda_group.39_asm.canu_uid.46	75465
				JAALXP010000164.1.sda_group.40_asm.canu_uid.47	31035
				JAALXP010000164.1.sda_group.41_asm.canu_uid.48	33695
				JAALXP010000164.1.sda_group.42_asm.canu_uid.49	84239
				JAALXP010000164.1.sda_group.43_asm.canu_uid.50	101481
				JAALXP010000164.1.sda_group.44_asm.canu_uid.51	77389
				JAALXP010000164.1.sda_group.45_asm.canu_uid.52	49995
				JAALXP010000164.1.sda_group.46_asm.canu_uid.53	55050
				JAALXP010000164.1.sda_group.48_asm.canu_uid.55	35381
				JAALXP010000164.1.sda_group.49_asm.wtdbg2_uid.56	41106
				JAALXP010000164.1.sda_group.50_asm.canu_uid.57	41241
				JAALXP010000164.1.sda_group.51_asm.canu_uid.58	87678
				JAALXP010000164.1.sda_group.53_asm.canu_uid.60	75310
				JAALXP010000164.1.sda_group.54_asm.canu_uid.61	43033
				JAALXP010000164.1.sda_group.55_asm.canu_uid.62	28076
				JAALXP010000164.1.sda_group.56_asm.canu_uid.63	97668
				JAALXP010000164.1.sda_group.57_asm.canu_uid.64	32674
				JAALXP010000164.1.sda_group.59_asm.canu_uid.66	44370
				JAALXP010000164.1.sda_group.60_asm.canu_uid.67	38737
				JAALXP010000164.1.sda_group.61_asm.canu_uid.68	38617
				JAALXP010000164.1.sda_group.62_asm.wtdbg2_uid.69	61445
				JAALXP010000164.1.sda_group.63_asm.canu_uid.70	47038
				JAALXP010000164.1.sda_group.64_asm.canu_uid.71	61662
				JAALXP010000164.1.sda_group.65_asm.canu_uid.72	47445
				JAALXP010000164.1.sda_group.66_asm.canu_uid.73	32669
				JAALXP010000164.1.sda_group.67_asm.canu_uid.74	37335
				JAALXP010000164.1.sda_group.68_asm.canu_uid.75	47863
				JAALXP010000164.1.sda_group.69_asm.wtdbg2_uid.76	43939
				JAALXP010000164.1.sda_group.70_asm.canu_uid.77	62656
				JAALXP010000164.1.sda_group.71_asm.canu_uid.78	40346
				JAALXP010000164.1.sda_group.72_asm.canu_uid.79	53844
				JAALXP010000164.1.sda_group.73_asm.canu_uid.80	50233
				JAALXP010000164.1.sda_group.74_asm.canu_uid.81	45938
				JAALXP010000164.1.sda_group.75_asm.canu_uid.82	54760
				JAALXP010000164.1_decollapsed	1080123
				JAALXP010000165.1	54037
				JAALXP010000166.1	53081
				JAALXP010000167.1	52703
				JAALXP010000168.1.sda_group.0_asm.wtdbg2_uid.0	36296
				JAALXP010000168.1_decollapsed	46454
				JAALXP010000169.1.sda_group.0_asm.canu_uid.0	22546
				JAALXP010000169.1.sda_group.1_asm.canu_uid.1	236522
				JAALXP010000169.1.sda_group.2_asm.canu_uid.2	96732
				JAALXP010000169.1.sda_group.3_asm.canu_uid.3	51366
				JAALXP010000169.1.sda_group.5_asm.canu_uid.5	32510
				JAALXP010000169.1.sda_group.6_asm.canu_uid.6	37434
				JAALXP010000169.1.sda_group.6_asm.canu_uid.7	46051
				JAALXP010000169.1.sda_group.8_asm.canu_uid.9	47473
				JAALXP010000169.1.sda_group.10_asm.canu_uid.11	22215
				JAALXP010000169.1.sda_group.10_asm.canu_uid.12	29217
				JAALXP010000169.1.sda_group.10_asm.canu_uid.13	50714
				JAALXP010000169.1.sda_group.11_asm.canu_uid.14	62539
				JAALXP010000169.1.sda_group.11_asm.canu_uid.15	30365
				JAALXP010000169.1.sda_group.12_asm.canu_uid.16	108507
				JAALXP010000169.1.sda_group.13_asm.canu_uid.17	35058
				JAALXP010000169.1.sda_group.13_asm.canu_uid.18	51046
				JAALXP010000169.1.sda_group.14_asm.canu_uid.19	79335
				JAALXP010000169.1.sda_group.16_asm.canu_uid.21	87622
				JAALXP010000169.1.sda_group.17_asm.canu_uid.22	82994
				JAALXP010000169.1.sda_group.18_asm.canu_uid.23	83796
				JAALXP010000169.1.sda_group.20_asm.canu_uid.25	30505
				JAALXP010000169.1.sda_group.21_asm.canu_uid.26	126532
				JAALXP010000169.1.sda_group.22_asm.canu_uid.27	95675
				JAALXP010000169.1.sda_group.23_asm.canu_uid.28	98460
				JAALXP010000169.1.sda_group.24_asm.canu_uid.29	99515
				JAALXP010000169.1.sda_group.25_asm.canu_uid.30	86725
				JAALXP010000169.1.sda_group.26_asm.canu_uid.31	77295
				JAALXP010000169.1.sda_group.27_asm.canu_uid.32	97367
				JAALXP010000169.1.sda_group.28_asm.canu_uid.33	121391
				JAALXP010000169.1.sda_group.29_asm.canu_uid.34	72753
				JAALXP010000169.1.sda_group.31_asm.wtdbg2_uid.36	48637
				JAALXP010000169.1.sda_group.32_asm.canu_uid.37	105068
				JAALXP010000169.1.sda_group.33_asm.canu_uid.38	86229
				JAALXP010000169.1.sda_group.34_asm.canu_uid.39	76129
				JAALXP010000169.1.sda_group.35_asm.canu_uid.40	71975
				JAALXP010000169.1.sda_group.36_asm.canu_uid.41	51618
				JAALXP010000169.1.sda_group.37_asm.canu_uid.42	49037
				JAALXP010000169.1.sda_group.38_asm.canu_uid.43	79475
				JAALXP010000169.1.sda_group.40_asm.canu_uid.45	47022
				JAALXP010000169.1.sda_group.41_asm.canu_uid.46	61556
				JAALXP010000169.1.sda_group.42_asm.canu_uid.47	51244
				JAALXP010000169.1.sda_group.43_asm.canu_uid.48	69522
				JAALXP010000169.1.sda_group.44_asm.canu_uid.49	72143
				JAALXP010000169.1.sda_group.45_asm.canu_uid.50	112006
				JAALXP010000169.1.sda_group.46_asm.canu_uid.51	39588
				JAALXP010000169.1.sda_group.47_asm.canu_uid.52	45360
				JAALXP010000169.1.sda_group.48_asm.canu_uid.53	30374
				JAALXP010000169.1.sda_group.49_asm.canu_uid.54	84585
				JAALXP010000169.1.sda_group.50_asm.canu_uid.55	71806
				JAALXP010000169.1.sda_group.51_asm.canu_uid.56	80294
				JAALXP010000169.1.sda_group.52_asm.wtdbg2_uid.57	42535
				JAALXP010000169.1.sda_group.53_asm.canu_uid.58	64726
				JAALXP010000169.1.sda_group.54_asm.canu_uid.59	42237
				JAALXP010000169.1.sda_group.55_asm.canu_uid.60	57301
				JAALXP010000169.1.sda_group.56_asm.canu_uid.61	70054
				JAALXP010000169.1.sda_group.57_asm.wtdbg2_uid.62	37180
				JAALXP010000169.1_decollapsed	1024496
				JAALXP010000170.1.sda_group.1_asm.canu_uid.1	47477
				JAALXP010000170.1_decollapsed	66070
				JAALXP010000171.1	52018
				JAALXP010000172.1_decollapsed	47785
				JAALXP010000173.1	51597
				JAALXP010000174.1.sda_group.1_asm.canu_uid.1	66201
				JAALXP010000174.1_decollapsed	85648
				JAALXP010000175.1	50861
				JAALXP010000176.1_decollapsed	51930
				JAALXP010000177.1.sda_group.1_asm.canu_uid.3	36169
				JAALXP010000177.1.sda_group.1_asm.canu_uid.4	38690
				JAALXP010000177.1_decollapsed	55557
				JAALXP010000178.1.sda_group.1_asm.canu_uid.1	124751
				JAALXP010000178.1.sda_group.2_asm.canu_uid.2	64840
				JAALXP010000178.1.sda_group.3_asm.canu_uid.3	41661
				JAALXP010000178.1.sda_group.3_asm.canu_uid.4	38347
				JAALXP010000178.1.sda_group.5_asm.canu_uid.6	227370
				JAALXP010000178.1.sda_group.6_asm.canu_uid.7	185700
				JAALXP010000178.1.sda_group.8_asm.canu_uid.9	48691
				JAALXP010000178.1.sda_group.9_asm.canu_uid.10	71436
				JAALXP010000178.1.sda_group.12_asm.canu_uid.13	44116
				JAALXP010000178.1.sda_group.13_asm.canu_uid.14	149199
				JAALXP010000178.1.sda_group.14_asm.canu_uid.15	38755
				JAALXP010000178.1.sda_group.15_asm.wtdbg2_uid.16	38884
				JAALXP010000178.1.sda_group.16_asm.wtdbg2_uid.17	57363
				JAALXP010000178.1.sda_group.17_asm.canu_uid.18	46584
				JAALXP010000178.1.sda_group.18_asm.canu_uid.19	134671
				JAALXP010000178.1.sda_group.19_asm.canu_uid.20	47646
				JAALXP010000178.1.sda_group.20_asm.canu_uid.21	200214
				JAALXP010000178.1.sda_group.21_asm.canu_uid.22	44619
				JAALXP010000178.1.sda_group.22_asm.canu_uid.23	108306
				JAALXP010000178.1.sda_group.23_asm.canu_uid.24	89290
				JAALXP010000178.1.sda_group.24_asm.wtdbg2_uid.26	52394
				JAALXP010000178.1.sda_group.26_asm.canu_uid.28	44159
				JAALXP010000178.1.sda_group.27_asm.canu_uid.29	54603
				JAALXP010000178.1.sda_group.28_asm.canu_uid.30	94218
				JAALXP010000178.1.sda_group.29_asm.canu_uid.31	40943
				JAALXP010000178.1.sda_group.30_asm.canu_uid.32	37517
				JAALXP010000178.1.sda_group.31_asm.canu_uid.33	44956
				JAALXP010000178.1.sda_group.32_asm.canu_uid.34	62643
				JAALXP010000178.1.sda_group.33_asm.canu_uid.35	73932
				JAALXP010000178.1.sda_group.34_asm.canu_uid.36	51884
				JAALXP010000178.1.sda_group.35_asm.canu_uid.37	82212
				JAALXP010000178.1.sda_group.36_asm.canu_uid.38	37166
				JAALXP010000178.1.sda_group.38_asm.canu_uid.40	76594
				JAALXP010000178.1.sda_group.39_asm.canu_uid.41	74309
				JAALXP010000178.1.sda_group.40_asm.canu_uid.42	56067
				JAALXP010000178.1.sda_group.41_asm.canu_uid.43	62783
				JAALXP010000178.1.sda_group.42_asm.canu_uid.44	59479
				JAALXP010000178.1.sda_group.43_asm.canu_uid.45	39964
				JAALXP010000178.1.sda_group.44_asm.canu_uid.46	45013
				JAALXP010000178.1.sda_group.45_asm.canu_uid.47	44936
				JAALXP010000178.1_decollapsed	747917
				JAALXP010000179.1.sda_group.0_asm.canu_uid.0	36450
				JAALXP010000179.1.sda_group.1_asm.canu_uid.1	33327
				JAALXP010000179.1.sda_group.1_asm.canu_uid.2	35716
				JAALXP010000179.1.sda_group.2_asm.canu_uid.3	30858
				JAALXP010000179.1.sda_group.4_asm.canu_uid.5	40600
				JAALXP010000179.1_decollapsed	46534
				JAALXP010000180.1.sda_group.0_asm.canu_uid.0	37848
				JAALXP010000180.1.sda_group.1_asm.canu_uid.1	16823
				JAALXP010000180.1.sda_group.2_asm.canu_uid.3	41357
				JAALXP010000180.1.sda_group.3_asm.canu_uid.4	44526
				JAALXP010000180.1.sda_group.4_asm.canu_uid.5	20367
				JAALXP010000180.1_decollapsed	805729
				JAALXP010000181.1	49093
				JAALXP010000182.1.sda_group.0_asm.wtdbg2_uid.0	32579
				JAALXP010000182.1.sda_group.2_asm.wtdbg2_uid.10	41220
				JAALXP010000182.1.sda_group.3_asm.wtdbg2_uid.13	43301
				JAALXP010000182.1.sda_group.4_asm.canu_uid.14	44597
				JAALXP010000182.1.sda_group.6_asm.canu_uid.19	36725
				JAALXP010000182.1.sda_group.9_asm.wtdbg2_uid.24	30908
				JAALXP010000182.1.sda_group.27_asm.canu_uid.53	33807
				JAALXP010000182.1.sda_group.34_asm.wtdbg2_uid.65	36768
				JAALXP010000182.1.sda_group.37_asm.canu_uid.71	39366
				JAALXP010000182.1.sda_group.41_asm.canu_uid.76	46315
				JAALXP010000182.1.sda_group.42_asm.canu_uid.77	19340
				JAALXP010000182.1.sda_group.42_asm.canu_uid.78	10987
				JAALXP010000182.1.sda_group.44_asm.wtdbg2_uid.83	15219
				JAALXP010000182.1.sda_group.45_asm.canu_uid.84	36859
				JAALXP010000182.1.sda_group.47_asm.wtdbg2_uid.89	63280
				JAALXP010000182.1.sda_group.50_asm.wtdbg2_uid.95	47756
				JAALXP010000182.1.sda_group.51_asm.wtdbg2_uid.96	40655
				JAALXP010000182.1.sda_group.56_asm.wtdbg2_uid.108	49731
				JAALXP010000182.1.sda_group.58_asm.canu_uid.111	48709
				JAALXP010000182.1.sda_group.65_asm.canu_uid.128	42127
				JAALXP010000182.1.sda_group.66_asm.wtdbg2_uid.129	35002
				JAALXP010000182.1.sda_group.71_asm.wtdbg2_uid.139	59094
				JAALXP010000182.1.sda_group.72_asm.canu_uid.140	29478
				JAALXP010000182.1.sda_group.76_asm.wtdbg2_uid.145	82901
				JAALXP010000182.1.sda_group.78_asm.wtdbg2_uid.147	36633
				JAALXP010000182.1.sda_group.78_asm.wtdbg2_uid.148	30445
				JAALXP010000182.1.sda_group.79_asm.wtdbg2_uid.149	70129
				JAALXP010000182.1.sda_group.80_asm.canu_uid.150	39334
				JAALXP010000182.1.sda_group.82_asm.canu_uid.152	27793
				JAALXP010000182.1.sda_group.83_asm.canu_uid.153	17407
				JAALXP010000182.1.sda_group.86_asm.canu_uid.156	56329
				JAALXP010000182.1.sda_group.87_asm.wtdbg2_uid.157	33144
				JAALXP010000182.1.sda_group.91_asm.canu_uid.160	56944
				JAALXP010000182.1.sda_group.99_asm.canu_uid.170	49225
				JAALXP010000182.1.sda_group.102_asm.canu_uid.174	41696
				JAALXP010000182.1.sda_group.104_asm.wtdbg2_uid.176	83062
				JAALXP010000182.1.sda_group.105_asm.canu_uid.177	36039
				JAALXP010000182.1.sda_group.107_asm.wtdbg2_uid.179	48568
				JAALXP010000182.1.sda_group.108_asm.canu_uid.180	47308
				JAALXP010000182.1.sda_group.110_asm.wtdbg2_uid.182	44839
				JAALXP010000182.1.sda_group.113_asm.wtdbg2_uid.186	29820
				JAALXP010000182.1.sda_group.115_asm.canu_uid.188	37749
				JAALXP010000182.1.sda_group.119_asm.canu_uid.192	62553
				JAALXP010000182.1.sda_group.120_asm.canu_uid.193	43398
				JAALXP010000182.1.sda_group.122_asm.canu_uid.195	31526
				JAALXP010000182.1.sda_group.127_asm.canu_uid.200	61856
				JAALXP010000182.1.sda_group.128_asm.canu_uid.201	37063
				JAALXP010000182.1.sda_group.132_asm.canu_uid.205	38287
				JAALXP010000182.1.sda_group.133_asm.wtdbg2_uid.206	40754
				JAALXP010000182.1.sda_group.135_asm.canu_uid.208	42595
				JAALXP010000182.1.sda_group.138_asm.canu_uid.211	76809
				JAALXP010000182.1.sda_group.139_asm.canu_uid.212	50151
				JAALXP010000182.1.sda_group.142_asm.canu_uid.215	27297
				JAALXP010000182.1.sda_group.145_asm.canu_uid.218	32674
				JAALXP010000182.1.sda_group.146_asm.wtdbg2_uid.219	52435
				JAALXP010000182.1.sda_group.147_asm.canu_uid.220	43130
				JAALXP010000182.1.sda_group.148_asm.canu_uid.221	64172
				JAALXP010000182.1.sda_group.152_asm.canu_uid.228	54223
				JAALXP010000182.1.sda_group.153_asm.canu_uid.229	29107
				JAALXP010000182.1.sda_group.155_asm.wtdbg2_uid.231	45496
				JAALXP010000182.1.sda_group.157_asm.canu_uid.233	37320
				JAALXP010000182.1.sda_group.159_asm.canu_uid.235	25919
				JAALXP010000182.1.sda_group.159_asm.canu_uid.236	33775
				JAALXP010000182.1.sda_group.162_asm.canu_uid.239	59910
				JAALXP010000182.1.sda_group.165_asm.canu_uid.243	20693
				JAALXP010000182.1.sda_group.167_asm.canu_uid.246	24104
				JAALXP010000182.1_decollapsed	768816
				JAALXP010000183.1	48108
				JAALXP010000184.1_decollapsed	54242
				JAALXP010000185.1	47595
				JAALXP010000186.1.sda_group.1_asm.canu_uid.2	25211
				JAALXP010000186.1.sda_group.2_asm.wtdbg2_uid.3	46272
				JAALXP010000186.1_decollapsed	63331
				JAALXP010000187.1	47250
				JAALXP010000188.1.sda_group.0_asm.canu_uid.0	40115
				JAALXP010000188.1.sda_group.2_asm.canu_uid.2	38592
				JAALXP010000188.1_decollapsed	55083
				JAALXP010000189.1.sda_group.0_asm.canu_uid.0	169140
				JAALXP010000189.1.sda_group.0_asm.canu_uid.1	123592
				JAALXP010000189.1.sda_group.0_asm.canu_uid.2	89049
				JAALXP010000189.1.sda_group.0_asm.canu_uid.3	78429
				JAALXP010000189.1.sda_group.1_asm.canu_uid.4	52209
				JAALXP010000189.1.sda_group.2_asm.canu_uid.5	113071
				JAALXP010000189.1.sda_group.2_asm.canu_uid.6	84641
				JAALXP010000189.1.sda_group.2_asm.canu_uid.7	67569
				JAALXP010000189.1.sda_group.3_asm.canu_uid.8	20880
				JAALXP010000189.1.sda_group.4_asm.canu_uid.9	90081
				JAALXP010000189.1.sda_group.5_asm.canu_uid.10	71971
				JAALXP010000189.1.sda_group.6_asm.canu_uid.11	71027
				JAALXP010000189.1.sda_group.8_asm.canu_uid.14	40534
				JAALXP010000189.1.sda_group.9_asm.canu_uid.15	128803
				JAALXP010000189.1.sda_group.9_asm.canu_uid.17	82246
				JAALXP010000189.1.sda_group.10_asm.canu_uid.18	129904
				JAALXP010000189.1.sda_group.10_asm.canu_uid.19	54796
				JAALXP010000189.1.sda_group.13_asm.canu_uid.23	46555
				JAALXP010000189.1.sda_group.14_asm.canu_uid.24	39913
				JAALXP010000189.1.sda_group.15_asm.wtdbg2_uid.25	49842
				JAALXP010000189.1_decollapsed	541125
				JAALXP010000190.1	45974
				JAALXP010000191.1.sda_group.1_asm.canu_uid.0	27310
				JAALXP010000191.1.sda_group.3_asm.canu_uid.2	41871
				JAALXP010000191.1.sda_group.6_asm.wtdbg2_uid.5	47224
				JAALXP010000191.1_decollapsed	469493
				JAALXP010000192.1	45469
				JAALXP010000193.1.sda_group.1_asm.canu_uid.1	34403
				JAALXP010000193.1.sda_group.2_asm.canu_uid.2	73072
				JAALXP010000193.1.sda_group.4_asm.canu_uid.4	57073
				JAALXP010000193.1.sda_group.7_asm.canu_uid.7	79632
				JAALXP010000193.1_decollapsed	465911
				JAALXP010000194.1.sda_group.0_asm.wtdbg2_uid.0	44415
				JAALXP010000194.1.sda_group.2_asm.canu_uid.2	44508
				JAALXP010000194.1.sda_group.3_asm.wtdbg2_uid.3	39234
				JAALXP010000194.1.sda_group.4_asm.wtdbg2_uid.4	35214
				JAALXP010000194.1_decollapsed	51250
				JAALXP010000195.1	44756
				JAALXP010000196.1	44204
				JAALXP010000197.1	44160
				JAALXP010000198.1	44144
				JAALXP010000199.1.sda_group.3_asm.canu_uid.3	28230
				JAALXP010000199.1_decollapsed	52657
				JAALXP010000200.1.sda_group.0_asm.canu_uid.0	16274
				JAALXP010000200.1.sda_group.1_asm.canu_uid.1	39443
				JAALXP010000200.1_decollapsed	42243
				JAALXP010000201.1	44046
				JAALXP010000202.1.sda_group.0_asm.canu_uid.0	60173
				JAALXP010000202.1.sda_group.2_asm.canu_uid.2	42152
				JAALXP010000202.1.sda_group.3_asm.wtdbg2_uid.3	40583
				JAALXP010000202.1.sda_group.4_asm.canu_uid.4	30011
				JAALXP010000202.1.sda_group.5_asm.wtdbg2_uid.5	46576
				JAALXP010000202.1.sda_group.6_asm.canu_uid.6	59236
				JAALXP010000202.1.sda_group.8_asm.canu_uid.8	67992
				JAALXP010000202.1_decollapsed	402347
				JAALXP010000203.1	43219
				JAALXP010000204.1	43233
				JAALXP010000205.1.sda_group.0_asm.canu_uid.0	105459
				JAALXP010000205.1.sda_group.1_asm.canu_uid.1	81465
				JAALXP010000205.1.sda_group.2_asm.canu_uid.2	108941
				JAALXP010000205.1.sda_group.4_asm.canu_uid.4	32875
				JAALXP010000205.1.sda_group.5_asm.wtdbg2_uid.5	46622
				JAALXP010000205.1.sda_group.6_asm.canu_uid.6	49172
				JAALXP010000205.1.sda_group.8_asm.canu_uid.8	52748
				JAALXP010000205.1_decollapsed	410564
				JAALXP010000206.1.sda_group.0_asm.canu_uid.0	57717
				JAALXP010000206.1_decollapsed	62576
				JAALXP010000207.1	43030
				JAALXP010000208.1	42463
				JAALXP010000209.1	42222
				JAALXP010000210.1.sda_group.0_asm.canu_uid.0	121618
				JAALXP010000210.1.sda_group.0_asm.canu_uid.1	57295
				JAALXP010000210.1.sda_group.0_asm.canu_uid.2	68923
				JAALXP010000210.1.sda_group.0_asm.canu_uid.3	67902
				JAALXP010000210.1.sda_group.0_asm.canu_uid.4	49293
				JAALXP010000210.1.sda_group.1_asm.canu_uid.5	106375
				JAALXP010000210.1.sda_group.1_asm.canu_uid.6	76292
				JAALXP010000210.1.sda_group.2_asm.canu_uid.7	80856
				JAALXP010000210.1.sda_group.3_asm.canu_uid.8	132675
				JAALXP010000210.1.sda_group.4_asm.canu_uid.9	67786
				JAALXP010000210.1.sda_group.5_asm.canu_uid.10	139052
				JAALXP010000210.1.sda_group.6_asm.canu_uid.11	145172
				JAALXP010000210.1.sda_group.7_asm.canu_uid.12	51362
				JAALXP010000210.1.sda_group.8_asm.wtdbg2_uid.13	64354
				JAALXP010000210.1.sda_group.9_asm.canu_uid.14	124158
				JAALXP010000210.1.sda_group.10_asm.canu_uid.15	47666
				JAALXP010000210.1.sda_group.11_asm.canu_uid.16	84625
				JAALXP010000210.1.sda_group.12_asm.canu_uid.17	101031
				JAALXP010000210.1.sda_group.13_asm.canu_uid.18	45930
				JAALXP010000210.1.sda_group.14_asm.canu_uid.19	45095
				JAALXP010000210.1.sda_group.15_asm.canu_uid.20	145396
				JAALXP010000210.1.sda_group.16_asm.canu_uid.21	44703
				JAALXP010000210.1.sda_group.19_asm.canu_uid.24	119744
				JAALXP010000210.1.sda_group.20_asm.canu_uid.25	54664
				JAALXP010000210.1.sda_group.21_asm.canu_uid.26	134405
				JAALXP010000210.1.sda_group.22_asm.canu_uid.27	110768
				JAALXP010000210.1.sda_group.23_asm.canu_uid.28	90580
				JAALXP010000210.1.sda_group.25_asm.wtdbg2_uid.30	68084
				JAALXP010000210.1.sda_group.26_asm.canu_uid.31	151964
				JAALXP010000210.1.sda_group.27_asm.canu_uid.32	54693
				JAALXP010000210.1.sda_group.28_asm.canu_uid.33	68099
				JAALXP010000210.1.sda_group.29_asm.canu_uid.34	46283
				JAALXP010000210.1.sda_group.30_asm.canu_uid.35	107739
				JAALXP010000210.1.sda_group.31_asm.canu_uid.36	57375
				JAALXP010000210.1.sda_group.32_asm.canu_uid.37	106993
				JAALXP010000210.1.sda_group.33_asm.canu_uid.38	35507
				JAALXP010000210.1.sda_group.33_asm.canu_uid.39	91519
				JAALXP010000210.1.sda_group.34_asm.canu_uid.40	65892
				JAALXP010000210.1.sda_group.35_asm.canu_uid.41	52124
				JAALXP010000210.1.sda_group.36_asm.canu_uid.42	78342
				JAALXP010000210.1.sda_group.37_asm.canu_uid.43	54665
				JAALXP010000210.1.sda_group.38_asm.canu_uid.44	43891
				JAALXP010000210.1.sda_group.39_asm.canu_uid.45	62503
				JAALXP010000210.1.sda_group.40_asm.canu_uid.46	35624
				JAALXP010000210.1.sda_group.41_asm.canu_uid.47	43151
				JAALXP010000210.1.sda_group.42_asm.canu_uid.48	64414
				JAALXP010000210.1.sda_group.43_asm.canu_uid.49	58137
				JAALXP010000210.1.sda_group.44_asm.canu_uid.50	44640
				JAALXP010000210.1_decollapsed	342751
				JAALXP010000211.1.sda_group.0_asm.canu_uid.0	45287
				JAALXP010000211.1.sda_group.2_asm.canu_uid.2	41146
				JAALXP010000211.1_decollapsed	55183
				JAALXP010000212.1_decollapsed	36305
				JAALXP010000213.1.sda_group.0_asm.wtdbg2_uid.0	84682
				JAALXP010000213.1.sda_group.1_asm.canu_uid.3	70922
				JAALXP010000213.1.sda_group.2_asm.canu_uid.4	33189
				JAALXP010000213.1.sda_group.4_asm.canu_uid.6	74769
				JAALXP010000213.1.sda_group.5_asm.canu_uid.7	64711
				JAALXP010000213.1.sda_group.5_asm.canu_uid.8	44485
				JAALXP010000213.1.sda_group.8_asm.canu_uid.13	50007
				JAALXP010000213.1.sda_group.9_asm.canu_uid.14	23018
				JAALXP010000213.1.sda_group.10_asm.canu_uid.15	30813
				JAALXP010000213.1.sda_group.11_asm.wtdbg2_uid.16	37681
				JAALXP010000213.1.sda_group.13_asm.canu_uid.20	55555
				JAALXP010000213.1.sda_group.16_asm.canu_uid.22	23476
				JAALXP010000213.1.sda_group.17_asm.wtdbg2_uid.23	35428
				JAALXP010000213.1.sda_group.18_asm.canu_uid.24	29671
				JAALXP010000213.1.sda_group.20_asm.canu_uid.28	25006
				JAALXP010000213.1.sda_group.21_asm.canu_uid.29	25619
				JAALXP010000213.1.sda_group.25_asm.wtdbg2_uid.38	16471
				JAALXP010000213.1.sda_group.28_asm.canu_uid.43	84353
				JAALXP010000213.1.sda_group.37_asm.wtdbg2_uid.54	32066
				JAALXP010000213.1.sda_group.38_asm.wtdbg2_uid.55	36108
				JAALXP010000213.1.sda_group.40_asm.canu_uid.57	41140
				JAALXP010000213.1.sda_group.40_asm.canu_uid.58	27222
				JAALXP010000213.1.sda_group.41_asm.canu_uid.59	67945
				JAALXP010000213.1.sda_group.45_asm.wtdbg2_uid.63	50067
				JAALXP010000213.1.sda_group.49_asm.canu_uid.67	31750
				JAALXP010000213.1.sda_group.51_asm.canu_uid.69	44349
				JAALXP010000213.1.sda_group.52_asm.canu_uid.70	59264
				JAALXP010000213.1.sda_group.53_asm.canu_uid.71	37648
				JAALXP010000213.1.sda_group.54_asm.wtdbg2_uid.72	29285
				JAALXP010000213.1.sda_group.55_asm.canu_uid.73	26639
				JAALXP010000213.1.sda_group.56_asm.wtdbg2_uid.74	36597
				JAALXP010000213.1.sda_group.58_asm.canu_uid.76	52445
				JAALXP010000213.1.sda_group.61_asm.wtdbg2_uid.80	59522
				JAALXP010000213.1.sda_group.62_asm.wtdbg2_uid.81	37429
				JAALXP010000213.1.sda_group.64_asm.wtdbg2_uid.83	29403
				JAALXP010000213.1_decollapsed	383113
				JAALXP010000214.1	41522
				JAALXP010000215.1.sda_group.4_asm.wtdbg2_uid.5	47889
				JAALXP010000215.1_decollapsed	41872
				JAALXP010000216.1.sda_group.6_asm.canu_uid.8	34206
				JAALXP010000216.1.sda_group.7_asm.canu_uid.9	33765
				JAALXP010000216.1_decollapsed	65257
				JAALXP010000217.1.sda_group.2_asm.canu_uid.3	35289
				JAALXP010000217.1.sda_group.5_asm.canu_uid.6	43732
				JAALXP010000217.1.sda_group.7_asm.wtdbg2_uid.8	78291
				JAALXP010000217.1.sda_group.8_asm.wtdbg2_uid.9	49551
				JAALXP010000217.1_decollapsed	59844
				JAALXP010000218.1.sda_group.0_asm.wtdbg2_uid.0	24240
				JAALXP010000218.1.sda_group.1_asm.canu_uid.2	27415
				JAALXP010000218.1_decollapsed	79971
				JAALXP010000219.1	40315
				JAALXP010000220.1.sda_group.1_asm.canu_uid.1	34321
				JAALXP010000220.1_decollapsed	45765
				JAALXP010000221.1	40272
				JAALXP010000222.1	40126
				JAALXP010000223.1.sda_group.0_asm.canu_uid.0	146200
				JAALXP010000223.1.sda_group.0_asm.canu_uid.1	31843
				JAALXP010000223.1.sda_group.0_asm.canu_uid.2	37602
				JAALXP010000223.1.sda_group.1_asm.canu_uid.4	39160
				JAALXP010000223.1.sda_group.2_asm.canu_uid.5	106821
				JAALXP010000223.1.sda_group.3_asm.canu_uid.6	63517
				JAALXP010000223.1.sda_group.4_asm.canu_uid.7	79623
				JAALXP010000223.1.sda_group.5_asm.canu_uid.8	89665
				JAALXP010000223.1.sda_group.6_asm.canu_uid.9	70347
				JAALXP010000223.1.sda_group.7_asm.canu_uid.10	61223
				JAALXP010000223.1.sda_group.8_asm.canu_uid.11	76327
				JAALXP010000223.1.sda_group.10_asm.canu_uid.13	33325
				JAALXP010000223.1.sda_group.11_asm.canu_uid.14	48780
				JAALXP010000223.1.sda_group.12_asm.canu_uid.15	40342
				JAALXP010000223.1.sda_group.13_asm.canu_uid.16	103496
				JAALXP010000223.1.sda_group.15_asm.canu_uid.18	59256
				JAALXP010000223.1.sda_group.16_asm.canu_uid.19	64216
				JAALXP010000223.1.sda_group.17_asm.canu_uid.20	41217
				JAALXP010000223.1_decollapsed	304148
				JAALXP010000224.1.sda_group.1_asm.canu_uid.1	27504
				JAALXP010000224.1.sda_group.1_asm.canu_uid.2	36752
				JAALXP010000224.1_decollapsed	54737
				JAALXP010000225.1.sda_group.1_asm.canu_uid.1	52443
				JAALXP010000225.1_decollapsed	46386
				JAALXP010000226.1	39597
				JAALXP010000227.1.sda_group.0_asm.canu_uid.0	37745
				JAALXP010000227.1.sda_group.1_asm.wtdbg2_uid.1	33241
				JAALXP010000227.1.sda_group.7_asm.canu_uid.9	51402
				JAALXP010000227.1_decollapsed	51096
				JAALXP010000228.1_decollapsed	62988
				JAALXP010000229.1	39048
				JAALXP010000230.1.sda_group.0_asm.canu_uid.0	79729
				JAALXP010000230.1.sda_group.1_asm.canu_uid.1	87545
				JAALXP010000230.1.sda_group.2_asm.canu_uid.2	124423
				JAALXP010000230.1.sda_group.3_asm.canu_uid.3	86505
				JAALXP010000230.1.sda_group.4_asm.canu_uid.4	117797
				JAALXP010000230.1.sda_group.6_asm.canu_uid.6	63336
				JAALXP010000230.1.sda_group.7_asm.canu_uid.7	56865
				JAALXP010000230.1.sda_group.8_asm.canu_uid.8	47187
				JAALXP010000230.1.sda_group.9_asm.canu_uid.9	33412
				JAALXP010000230.1.sda_group.10_asm.canu_uid.10	50686
				JAALXP010000230.1.sda_group.11_asm.canu_uid.11	68544
				JAALXP010000230.1.sda_group.13_asm.canu_uid.13	78691
				JAALXP010000230.1.sda_group.14_asm.canu_uid.14	107089
				JAALXP010000230.1.sda_group.15_asm.canu_uid.15	42647
				JAALXP010000230.1.sda_group.15_asm.canu_uid.16	59225
				JAALXP010000230.1.sda_group.16_asm.canu_uid.17	106538
				JAALXP010000230.1.sda_group.17_asm.canu_uid.18	38093
				JAALXP010000230.1.sda_group.17_asm.canu_uid.19	48083
				JAALXP010000230.1.sda_group.19_asm.canu_uid.21	42054
				JAALXP010000230.1.sda_group.20_asm.canu_uid.22	37036
				JAALXP010000230.1.sda_group.21_asm.canu_uid.23	31634
				JAALXP010000230.1.sda_group.22_asm.canu_uid.24	56722
				JAALXP010000230.1.sda_group.23_asm.canu_uid.25	80908
				JAALXP010000230.1.sda_group.24_asm.canu_uid.26	48960
				JAALXP010000230.1.sda_group.25_asm.canu_uid.27	47045
				JAALXP010000230.1_decollapsed	335396
				JAALXP010000231.1	38116
				JAALXP010000232.1.sda_group.2_asm.canu_uid.2	67168
				JAALXP010000232.1.sda_group.3_asm.canu_uid.3	66842
				JAALXP010000232.1_decollapsed	329695
				JAALXP010000233.1.sda_group.0_asm.canu_uid.0	50104
				JAALXP010000233.1_decollapsed	41911
				JAALXP010000234.1.sda_group.10_asm.canu_uid.11	39121
				JAALXP010000234.1.sda_group.11_asm.canu_uid.12	48613
				JAALXP010000234.1_decollapsed	39227
				JAALXP010000235.1.sda_group.0_asm.canu_uid.0	42250
				JAALXP010000235.1.sda_group.0_asm.canu_uid.1	25509
				JAALXP010000235.1.sda_group.1_asm.wtdbg2_uid.2	43858
				JAALXP010000235.1.sda_group.3_asm.canu_uid.4	50961
				JAALXP010000235.1.sda_group.4_asm.canu_uid.5	78822
				JAALXP010000235.1.sda_group.5_asm.canu_uid.6	14283
				JAALXP010000235.1.sda_group.5_asm.canu_uid.7	79235
				JAALXP010000235.1.sda_group.6_asm.canu_uid.8	48643
				JAALXP010000235.1.sda_group.7_asm.canu_uid.9	55598
				JAALXP010000235.1.sda_group.8_asm.canu_uid.10	26806
				JAALXP010000235.1.sda_group.9_asm.canu_uid.11	38743
				JAALXP010000235.1.sda_group.10_asm.canu_uid.12	45540
				JAALXP010000235.1.sda_group.12_asm.canu_uid.14	85622
				JAALXP010000235.1.sda_group.13_asm.canu_uid.15	35572
				JAALXP010000235.1.sda_group.14_asm.canu_uid.16	123160
				JAALXP010000235.1.sda_group.15_asm.canu_uid.17	112865
				JAALXP010000235.1.sda_group.16_asm.wtdbg2_uid.18	37163
				JAALXP010000235.1.sda_group.17_asm.canu_uid.19	60048
				JAALXP010000235.1.sda_group.18_asm.canu_uid.20	70037
				JAALXP010000235.1.sda_group.19_asm.canu_uid.21	62813
				JAALXP010000235.1.sda_group.20_asm.canu_uid.22	57186
				JAALXP010000235.1.sda_group.21_asm.canu_uid.23	71465
				JAALXP010000235.1.sda_group.22_asm.canu_uid.24	44686
				JAALXP010000235.1.sda_group.23_asm.wtdbg2_uid.25	21962
				JAALXP010000235.1.sda_group.24_asm.canu_uid.26	46531
				JAALXP010000235.1.sda_group.25_asm.canu_uid.27	47175
				JAALXP010000235.1.sda_group.26_asm.canu_uid.28	35929
				JAALXP010000235.1.sda_group.27_asm.canu_uid.29	50492
				JAALXP010000235.1.sda_group.28_asm.canu_uid.30	34534
				JAALXP010000235.1.sda_group.29_asm.canu_uid.31	27223
				JAALXP010000235.1.sda_group.30_asm.canu_uid.32	29795
				JAALXP010000235.1.sda_group.30_asm.canu_uid.33	34954
				JAALXP010000235.1.sda_group.31_asm.wtdbg2_uid.34	21514
				JAALXP010000235.1.sda_group.33_asm.wtdbg2_uid.36	57575
				JAALXP010000235.1.sda_group.34_asm.canu_uid.37	28684
				JAALXP010000235.1.sda_group.35_asm.wtdbg2_uid.38	45162
				JAALXP010000235.1.sda_group.36_asm.canu_uid.39	67384
				JAALXP010000235.1.sda_group.37_asm.canu_uid.40	41734
				JAALXP010000235.1.sda_group.38_asm.canu_uid.41	37439
				JAALXP010000235.1_decollapsed	291113
				JAALXP010000236.1	36742
				JAALXP010000237.1_decollapsed	47388
				JAALXP010000238.1.sda_group.1_asm.canu_uid.3	59663
				JAALXP010000238.1.sda_group.2_asm.wtdbg2_uid.4	36868
				JAALXP010000238.1.sda_group.8_asm.canu_uid.12	33333
				JAALXP010000238.1.sda_group.9_asm.canu_uid.13	22497
				JAALXP010000238.1.sda_group.10_asm.wtdbg2_uid.14	63108
				JAALXP010000238.1.sda_group.11_asm.wtdbg2_uid.16	41302
				JAALXP010000238.1.sda_group.15_asm.canu_uid.19	34372
				JAALXP010000238.1.sda_group.16_asm.wtdbg2_uid.20	55737
				JAALXP010000238.1.sda_group.17_asm.canu_uid.21	21472
				JAALXP010000238.1.sda_group.19_asm.canu_uid.24	35687
				JAALXP010000238.1.sda_group.20_asm.canu_uid.25	52703
				JAALXP010000238.1.sda_group.21_asm.canu_uid.26	38669
				JAALXP010000238.1.sda_group.22_asm.canu_uid.27	60942
				JAALXP010000238.1.sda_group.23_asm.wtdbg2_uid.28	45908
				JAALXP010000238.1.sda_group.24_asm.canu_uid.29	27836
				JAALXP010000238.1.sda_group.25_asm.canu_uid.30	39420
				JAALXP010000238.1.sda_group.26_asm.canu_uid.31	36981
				JAALXP010000238.1.sda_group.28_asm.wtdbg2_uid.33	43802
				JAALXP010000238.1.sda_group.29_asm.canu_uid.34	53694
				JAALXP010000238.1.sda_group.31_asm.canu_uid.36	45366
				JAALXP010000238.1.sda_group.33_asm.canu_uid.38	41328
				JAALXP010000238.1.sda_group.36_asm.canu_uid.45	42127
				JAALXP010000238.1.sda_group.37_asm.canu_uid.46	36469
				JAALXP010000238.1.sda_group.39_asm.canu_uid.48	39677
				JAALXP010000238.1.sda_group.42_asm.canu_uid.51	42127
				JAALXP010000238.1.sda_group.43_asm.canu_uid.52	27079
				JAALXP010000238.1.sda_group.45_asm.wtdbg2_uid.55	55253
				JAALXP010000238.1.sda_group.46_asm.canu_uid.56	32492
				JAALXP010000238.1.sda_group.47_asm.canu_uid.57	33188
				JAALXP010000238.1.sda_group.48_asm.wtdbg2_uid.58	27653
				JAALXP010000238.1.sda_group.49_asm.canu_uid.59	32732
				JAALXP010000238.1.sda_group.51_asm.canu_uid.61	36409
				JAALXP010000238.1_decollapsed	293063
				JAALXP010000239.1	36469
				JAALXP010000240.1.sda_group.0_asm.canu_uid.0	36517
				JAALXP010000240.1.sda_group.1_asm.canu_uid.1	46051
				JAALXP010000240.1.sda_group.2_asm.wtdbg2_uid.2	54740
				JAALXP010000240.1.sda_group.3_asm.canu_uid.3	44541
				JAALXP010000240.1.sda_group.4_asm.wtdbg2_uid.4	35768
				JAALXP010000240.1.sda_group.6_asm.wtdbg2_uid.6	40904
				JAALXP010000240.1.sda_group.7_asm.canu_uid.7	25644
				JAALXP010000240.1.sda_group.8_asm.canu_uid.8	92699
				JAALXP010000240.1.sda_group.8_asm.canu_uid.9	31366
				JAALXP010000240.1.sda_group.9_asm.canu_uid.10	37011
				JAALXP010000240.1.sda_group.10_asm.canu_uid.11	40234
				JAALXP010000240.1.sda_group.11_asm.canu_uid.12	43177
				JAALXP010000240.1.sda_group.12_asm.canu_uid.13	121524
				JAALXP010000240.1.sda_group.13_asm.canu_uid.14	51530
				JAALXP010000240.1.sda_group.14_asm.canu_uid.15	106995
				JAALXP010000240.1.sda_group.15_asm.canu_uid.16	90445
				JAALXP010000240.1.sda_group.17_asm.canu_uid.18	18798
				JAALXP010000240.1.sda_group.17_asm.canu_uid.19	55835
				JAALXP010000240.1.sda_group.18_asm.canu_uid.20	72832
				JAALXP010000240.1.sda_group.19_asm.canu_uid.21	62649
				JAALXP010000240.1.sda_group.20_asm.canu_uid.22	72756
				JAALXP010000240.1.sda_group.21_asm.canu_uid.23	64348
				JAALXP010000240.1.sda_group.22_asm.canu_uid.24	57412
				JAALXP010000240.1_decollapsed	284506
				JAALXP010000241.1	35326
				JAALXP010000242.1	35172
				JAALXP010000243.1.sda_group.5_asm.canu_uid.5	60352
				JAALXP010000243.1_decollapsed	273212
				JAALXP010000244.1	34654
				JAALXP010000245.1	34762
				JAALXP010000246.1.sda_group.0_asm.canu_uid.0	63761
				JAALXP010000246.1.sda_group.2_asm.canu_uid.3	44726
				JAALXP010000246.1.sda_group.3_asm.canu_uid.4	62406
				JAALXP010000246.1_decollapsed	68863
				JAALXP010000247.1	33851
				JAALXP010000248.1	33369
				JAALXP010000249.1	33313
				JAALXP010000250.1	32997
				JAALXP010000251.1	32980
				JAALXP010000252.1	32931
				JAALXP010000253.1.sda_group.0_asm.canu_uid.0	49727
				JAALXP010000253.1.sda_group.2_asm.canu_uid.2	38040
				JAALXP010000253.1.sda_group.7_asm.canu_uid.10	23681
				JAALXP010000253.1.sda_group.8_asm.canu_uid.11	37142
				JAALXP010000253.1.sda_group.11_asm.canu_uid.14	52497
				JAALXP010000253.1.sda_group.12_asm.canu_uid.15	50871
				JAALXP010000253.1.sda_group.15_asm.canu_uid.18	55477
				JAALXP010000253.1.sda_group.16_asm.canu_uid.19	39075
				JAALXP010000253.1.sda_group.17_asm.canu_uid.20	41804
				JAALXP010000253.1_decollapsed	300727
				JAALXP010000254.1	32831
				JAALXP010000255.1	32941
				JAALXP010000256.1_decollapsed	65809
				JAALXP010000257.1_decollapsed	111334
				JAALXP010000258.1.sda_group.1_asm.wtdbg2_uid.1	62658
				JAALXP010000258.1_decollapsed	52590
				JAALXP010000259.1	31875
				JAALXP010000260.1	31692
				JAALXP010000261.1.sda_group.2_asm.canu_uid.2	47044
				JAALXP010000261.1.sda_group.3_asm.canu_uid.3	27010
				JAALXP010000261.1_decollapsed	45712
				JAALXP010000262.1.sda_group.0_asm.canu_uid.0	23763
				JAALXP010000262.1.sda_group.1_asm.wtdbg2_uid.1	48903
				JAALXP010000262.1.sda_group.5_asm.wtdbg2_uid.6	62841
				JAALXP010000262.1.sda_group.8_asm.canu_uid.10	52172
				JAALXP010000262.1.sda_group.10_asm.canu_uid.13	26813
				JAALXP010000262.1.sda_group.20_asm.wtdbg2_uid.28	45588
				JAALXP010000262.1.sda_group.22_asm.wtdbg2_uid.31	50075
				JAALXP010000262.1.sda_group.24_asm.canu_uid.33	26408
				JAALXP010000262.1.sda_group.25_asm.wtdbg2_uid.34	56860
				JAALXP010000262.1.sda_group.28_asm.canu_uid.37	30294
				JAALXP010000262.1.sda_group.28_asm.canu_uid.38	27902
				JAALXP010000262.1.sda_group.32_asm.canu_uid.42	35113
				JAALXP010000262.1.sda_group.33_asm.canu_uid.43	48097
				JAALXP010000262.1.sda_group.35_asm.wtdbg2_uid.46	45390
				JAALXP010000262.1.sda_group.36_asm.canu_uid.47	49516
				JAALXP010000262.1.sda_group.37_asm.wtdbg2_uid.48	65855
				JAALXP010000262.1.sda_group.38_asm.canu_uid.49	35186
				JAALXP010000262.1_decollapsed	197691
				JAALXP010000263.1.sda_group.8_asm.canu_uid.14	28424
				JAALXP010000263.1_decollapsed	35570
				JAALXP010000264.1_decollapsed	30991
				JAALXP010000265.1	30025
				JAALXP010000266.1	29994
				JAALXP010000267.1.sda_group.2_asm.canu_uid.2	26603
				JAALXP010000267.1.sda_group.3_asm.wtdbg2_uid.3	57498
				JAALXP010000267.1.sda_group.5_asm.canu_uid.5	38658
				JAALXP010000267.1_decollapsed	47135
				JAALXP010000268.1.sda_group.0_asm.canu_uid.1	29543
				JAALXP010000268.1.sda_group.0_asm.canu_uid.2	30844
				JAALXP010000268.1.sda_group.1_asm.canu_uid.4	45012
				JAALXP010000268.1_decollapsed	33131
				JAALXP010000269.1.sda_group.1_asm.canu_uid.2	37444
				JAALXP010000269.1.sda_group.2_asm.canu_uid.3	36991
				JAALXP010000269.1_decollapsed	41569
				JAALXP010000270.1_decollapsed	32827
				JAALXP010000271.1	28973
				JAALXP010000272.1.sda_group.2_asm.canu_uid.3	26397
				JAALXP010000272.1.sda_group.4_asm.canu_uid.4	27749
				JAALXP010000272.1_decollapsed	213285
				JAALXP010000273.1	28740
				JAALXP010000274.1.sda_group.2_asm.canu_uid.3	53258
				JAALXP010000274.1.sda_group.3_asm.canu_uid.4	46177
				JAALXP010000274.1_decollapsed	35878
				JAALXP010000275.1_decollapsed	48539
				JAALXP010000276.1.sda_group.0_asm.canu_uid.0	27796
				JAALXP010000276.1.sda_group.1_asm.canu_uid.1	50945
				JAALXP010000276.1.sda_group.3_asm.canu_uid.3	41411
				JAALXP010000276.1.sda_group.4_asm.canu_uid.4	42054
				JAALXP010000276.1.sda_group.5_asm.wtdbg2_uid.5	41560
				JAALXP010000276.1.sda_group.6_asm.canu_uid.6	48912
				JAALXP010000276.1.sda_group.7_asm.canu_uid.7	32226
				JAALXP010000276.1.sda_group.9_asm.canu_uid.9	37139
				JAALXP010000276.1.sda_group.9_asm.canu_uid.10	53200
				JAALXP010000276.1.sda_group.10_asm.canu_uid.11	45994
				JAALXP010000276.1.sda_group.11_asm.wtdbg2_uid.12	39995
				JAALXP010000276.1.sda_group.12_asm.wtdbg2_uid.13	41279
				JAALXP010000276.1_decollapsed	209736
				JAALXP010000277.1.sda_group.4_asm.wtdbg2_uid.4	48666
				JAALXP010000277.1_decollapsed	43581
				JAALXP010000278.1	28424
				JAALXP010000279.1	28371
				JAALXP010000280.1.sda_group.2_asm.canu_uid.2	31110
				JAALXP010000280.1_decollapsed	49642
				JAALXP010000281.1	28249
				JAALXP010000282.1.sda_group.0_asm.canu_uid.0	45232
				JAALXP010000282.1.sda_group.2_asm.canu_uid.2	32849
				JAALXP010000282.1.sda_group.5_asm.canu_uid.5	36729
				JAALXP010000282.1.sda_group.6_asm.canu_uid.6	41341
				JAALXP010000282.1_decollapsed	193531
				JAALXP010000283.1	28066
				JAALXP010000284.1.sda_group.0_asm.canu_uid.0	41357
				JAALXP010000284.1.sda_group.1_asm.wtdbg2_uid.1	54812
				JAALXP010000284.1_decollapsed	52392
				JAALXP010000285.1.sda_group.17_asm.canu_uid.25	29859
				JAALXP010000285.1.sda_group.19_asm.canu_uid.27	23162
				JAALXP010000285.1.sda_group.20_asm.canu_uid.28	47268
				JAALXP010000285.1_decollapsed	203399
				JAALXP010000286.1	26658
				JAALXP010000287.1	26130
				JAALXP010000288.1.sda_group.1_asm.wtdbg2_uid.1	50628
				JAALXP010000288.1.sda_group.3_asm.canu_uid.3	63084
				JAALXP010000288.1.sda_group.4_asm.canu_uid.4	52997
				JAALXP010000288.1.sda_group.5_asm.canu_uid.5	58724
				JAALXP010000288.1_decollapsed	101300
				JAALXP010000289.1.sda_group.3_asm.wtdbg2_uid.5	28576
				JAALXP010000289.1.sda_group.5_asm.canu_uid.9	36333
				JAALXP010000289.1_decollapsed	46180
				JAALXP010000290.1	26114
				JAALXP010000291.1.sda_group.1_asm.wtdbg2_uid.2	47485
				JAALXP010000291.1_decollapsed	51584
				JAALXP010000292.1	25545
				JAALXP010000293.1	184567
				JAALXP010000294.1	25556
				JAALXP010000295.1.sda_group.0_asm.canu_uid.0	33256
				JAALXP010000295.1.sda_group.2_asm.canu_uid.2	33802
				JAALXP010000295.1.sda_group.3_asm.canu_uid.3	28540
				JAALXP010000295.1.sda_group.4_asm.canu_uid.4	35925
				JAALXP010000295.1.sda_group.5_asm.wtdbg2_uid.5	48891
				JAALXP010000295.1_decollapsed	56547
				JAALXP010000296.1.sda_group.7_asm.canu_uid.7	25627
				JAALXP010000296.1_decollapsed	28967
				JAALXP010000297.1.sda_group.1_asm.canu_uid.1	39558
				JAALXP010000297.1.sda_group.2_asm.canu_uid.2	39181
				JAALXP010000297.1_decollapsed	134503
				JAALXP010000298.1	24272
				JAALXP010000299.1	24147
				JAALXP010000300.1_decollapsed	35056
				JAALXP010000301.1	24072
				JAALXP010000302.1.sda_group.1_asm.canu_uid.1	35684
				JAALXP010000302.1_decollapsed	50438
				JAALXP010000303.1	23344
				JAALXP010000304.1	23329
				JAALXP010000305.1	23188
				JAALXP010000306.1	23003
				JAALXP010000307.1_decollapsed	25157
				JAALXP010000308.1.sda_group.0_asm.canu_uid.0	67419
				JAALXP010000308.1.sda_group.0_asm.canu_uid.1	37015
				JAALXP010000308.1.sda_group.1_asm.canu_uid.2	44661
				JAALXP010000308.1.sda_group.2_asm.canu_uid.3	58134
				JAALXP010000308.1_decollapsed	85908
				JAALXP010000309.1_decollapsed	32385
				JAALXP010000310.1	22495
				JAALXP010000311.1	21882
				JAALXP010000312.1	21480
				JAALXP010000313.1	21125
				JAALXP010000314.1	20808
				JAALXP010000315.1	20679
				JAALXP010000316.1	20765
				JAALXP010000317.1	20258
				JAALXP010000318.1_decollapsed	25536
				JAALXP010000319.1.sda_group.1_asm.wtdbg2_uid.1	51060
				JAALXP010000319.1_decollapsed	32028
				JAALXP010000320.1	19374
				JAALXP010000321.1.sda_group.3_asm.canu_uid.6	36805
				JAALXP010000321.1_decollapsed	52628
				JAALXP010000322.1_decollapsed	66278
				JAALXP010000323.1	17785
				JAALXP010000324.1.sda_group.4_asm.wtdbg2_uid.6	34644
				JAALXP010000324.1_decollapsed	38204
				JAALXP010000325.1	16766
				JAALXP010000326.1	16536
				JAALXP010000327.1	16363
				JAALXP010000328.1	16019
				JAALXP010000329.1	15959
				JAALXP010000330.1_decollapsed	29139
				JAALXP010000331.1.sda_group.0_asm.canu_uid.0	128686
				JAALXP010000331.1.sda_group.2_asm.canu_uid.2	18531
				JAALXP010000331.1.sda_group.3_asm.canu_uid.3	46622
				JAALXP010000331.1.sda_group.4_asm.canu_uid.4	31072
				JAALXP010000331.1_decollapsed	157022
				JAALXP010000332.1_decollapsed	42841
				JAALXP010000333.1	15715
				JAALXP010000334.1:1-8733	8733
				JAALXP010000335.1	15391
				JAALXP010000336.1.sda_group.4_asm.wtdbg2_uid.6	96122
				JAALXP010000336.1.sda_group.18_asm.canu_uid.26	36862
				JAALXP010000336.1.sda_group.24_asm.wtdbg2_uid.33	52307
				JAALXP010000336.1_decollapsed	220367

## Sheet: ST_5
Supplementary Table 5. Correlation of maternal autosomes, X chromosome, + paternal Y chromosome lengths to chromosome lengths estimated from five different published karyotypes. Color indicate the coorelation level betwen karyotype and haplotype.
karyotype	corr_hap	corr_min	cor_max	cor_avg				karyotype	publication	DOI
1	0.9758	0.9677	0.9719	0.9722				1	Marrow Chimerism in Marmosets	10.1126/science.138.3539.513
2	0.9875	0.9874	0.9912	0.9904		lowest correlation		2	Nor Distribution and Satellite Associations in Callithrix Jacchus	10.1080/00087114.1987.10797822
3	0.9907	0.9906	0.9939	0.9932		highest correlation		3	Homologies between Human and Marmoset (Callithrix jacchus) Chromosomes Revealed by Comparative Chromosome Painting	10.1006/geno.1996.0186
4	0.9463	0.9601	0.9532	0.9615				4	Evolutionary insight on localization of 18S, 28S rDNA genes on homologous chromosomes in primate genomes	10.3897/CompCytogen.v12i1.19381
5	0.9785	0.9851	0.9829	0.986				5	New Insights into Centromere Organization and Evolution from the White-Cheeked Gibbon and Marmoset	10.1093/molbev/msp101
corr_hap: correlation between both haplotypes (size estimation) of the corresponding karyotype image.
corr_min: correlation between the assembly scaffold lengths and the smaller chromosomes of the corresponding karyotype image.
corr_max: correlation between the assembly scaffold lengths and the larger chromosomes of the corresponding karyotype image.
corr_avg: correlation between the assembly scaffold lengths and the average size estimation from both alleles of the corresponding karyotype image.

## Sheet: ST_6
Supplementary Table 6. Length statistics of total phased region, chimeric regions and non-chimeric region.
	Total phased length (bp)	Chimeric region length (windows with > 2 alleles) (bp)	Non-chimeric region length (windows with ≤ 2 alleles) (bp)
Mother	145785673	2,568,959 (1.76%)	143,216,714 (98.24%)
Father	344533268	68,241,605 (19.81%)	276,291,663 (80.19%)
Offspring	1174664871	43,333,487 (3.69%)	1,131,331,384 (96.31%)

## Sheet: ST_7
Supplementary Table 7. Third/fourth allele region ratio in mCalJac1.
Chrom	matenral			paternal
	phased region length (bp)	third/fourth allele region length (bp)	third/fourth allele region ratio	phased region length (bp)	third/fourth allele region length (bp)	third/fourth allele region ratio
Chr1	99006051	102008	0.00103	98888574	88481	0.000895
Chr2	78462779	27234	0.000347	74746810	42824	0.000573
Chr3	86678400	44411	0.000512	86225306	84836	0.000984
Chr4	74308477	64567	0.000869	74268447	54802	0.000738
Chr5	73315867	36002	0.000491	71922463	40474	0.000563
Chr6	74094535	49184	0.000664	74230836	52175	0.000703
Chr7	71961016	52771	0.000733	72562895	47403	0.000653
Chr8	58309872	31513	0.00054	58419855	48475	0.00083
Chr9	62275203	46873	0.000753	61662088	29517	0.000479
Chr10	64052638	31687	0.000495	64142158	68518	0.001068
Chr11	59368114	22430	0.000378	59888924	44792	0.000748
Chr12	56506433	25843	0.000457	56535064	45519	0.000805
Chr13	35206650	11365	0.000323	35619754	9596	0.000269
Chr14	50609007	87922	0.001737	51499995	62792	0.001219
Chr15	43173818	54524	0.001263	42957294	19929	0.000464
Chr16	45339807	23133	0.00051	45964329	33051	0.000719
Chr17	34227449	16740	0.000489	34352044	31105	0.000905
Chr18	21068580	23711	0.001125	21162321	25103	0.001186
Chr19	22239511	22517	0.001012	22719227	28667	0.001262
Chr20	20444286	7944	0.000389	20424800	4880	0.000239
Chr21	23696899	11282	0.000476	23903743	23725	0.000993
Chr22	20319479	4869	0.00024	20821478	7119	0.000342
Summary	1174664871	798530	0.00068	1172918405	893783	0.000762

## Sheet: ST_8
Supplementary Table 8. Assembly statistics through each stage of the pipeline.
		Assembly stage
		c1	c2	p	s1	s2	s3	t1	t2	t3	pre-curated	curated
Metric	N50	8704139	8718196	8718196	32583497	95724799	127405198	127410991	127441300	127444749	127444749	146897247
		14009571	14033504	14033504	14884100	94833818	129982778	129983010	129995632	129995920	129995920	136971485
	NG50	7778326	7801045	7760659	29338117	94164787	125600666	125602376	125615498	125615606	125615606	136907500
		12157506	12242366	12216870	13063207	93120001	128523381	128525325	128529749	128529401	128529401	128529401
	# contigs	1935	1936	1933	1933	2092	2094	1970	1970	1970	1837	1284
		2354	2355	2351	2351	2466	2475	2413	2413	2413	2291	1124
	# scaffolds				1165	1025	894	894	894	894	769	216
					2183	1469	1206	1206	1206	1206	1096	336
	# gaps				768	1067	1201	1077	1077	1077	1069	1068
					168	997	1275	1213	1213	1213	1201	788
	QV	27.8907	37.2928	37.3768	37.3768	37.3769	37.3769	37.5036	40.5719	41.0561	42.3534	44.3056
		27.5264	37.6642	37.7334	37.7334	37.7334	37.7334	37.8693	39.9177	40.114	41.2424	46.0922
		maternal
		paternal

## Sheet: ST_9
Supplementary Table 9. BUSCO analysis across marmoset assemblies.
	total searched	complete	single-copy	duplicated	fragmented	missing
cj3.2	2586	2405	2331	74	105	76
cj2019	2586	2444	2374	70	77	65
cj1700	2586	2453	2374	79	68	65
mCalJac.mat	2586	2452	2374	78	68	66
mCalJac.pat	2586	2421	2347	74	80	85
	total searched	complete %	single-copy %	duplicated %	fragmented %	missing %
cj3.2	2586	93	90.1	2.9	4.1	2.9
cj2019	2586	94.5	91.8	2.7	3	2.5
cj1700	2586	94.9	91.8	3.1	2.6	2.5
mCalJac.mat	2586	94.8	91.8	3	2.6	2.6
mCalJac.pat	2586	93.7	90.8	2.9	3.1	3.2

## Sheet: ST_10
Supplementary table 10. Comparison of Iso-Seq mapped reads in different marmoset assemblies.
assembly name	assembly level	accession	release date	aligned transcripts		low-quality aligned transcripts		total transcripts
Callithrix jacchus-3.2	Chromosome	GCA_000004665.1	2010-01-22	186470	0.9979	15062	0.0806	186858
CIEA01	Contig	GCA_001269965.1	2015-08-07	185214	0.9912	86548	0.4632	186858
ASM275486v1	Scaffold	GCA_002754865.1	2017-11-06	186801	0.9997	8235	0.0441	186858
Callithrix_jacchus_cj1700_1.0	Chromosome	GCA_009663435.1	2019-11-15	186665	0.999	2824	0.0151	186858
CJ2019_assembly	Scaffold	GCA_009811775.1	2019-12-23	186756	0.9995	4023	0.0215	186858
mCalJac1.mat	Chromosome	GCA_011078405.1	2020-03-10	186638	0.9997	3139	0.0168	186690
mCalJac1.pat	Chromosome	GCA_011100535.1	2020-03-10	180712	0.9987	2912	0.0161	180950

[truncated: 29 more sheets: ST_11, ST_12, ST_13, ST_14, ST_15, ST_16, ST_17, ST_18, ST_19, ST_20, ST_21, ST_22, ST_23, ST_24, ST_25, ST_26, ST_27, ST_28, ST_29, ST_30 …]
